# Supplementary material for: Level of tuberculosis-related stigma and associated factors in Ugandan communities
Source: PLoS One. 2025 Jan 24;20(1):e0313750. doi: 10.1371/journal.pone.0313750 (PMC11761111; doi:10.1371/journal.pone.0313750)
Supplement: S1 Dataset — (XLSX) [file pone.0313750.s003.xlsx]

## Sheet: Sheet1
ObjectID	Children014years	survey	ageband	marital	agecat_report	education_report	hhsize	hivtb	Q502HowisTBtransmitted1	Q502HowisTBtransmitted2	Q502HowisTBtransmitted3	tb_transmit_exposuretbgerms	drink_unpasterized_milk	tb_dransmit_dontknow	tbsymp_dontknow1	isTBcurable	tbtrtconseq_dk1	behave_diff	feel_uncomfortable	play_children	feel_hurt	lose_friends	worried_AIDS	fear_telling_people	fear_telling_family	carefully_choose	fear_tb_clinic	tb_stigma_score	tbknowlegde	tbknowlegde_cat
1	1	youth	20-24	Married	20-29	Primary	<=meanhhs	1	1	3		1	0	0	0	1	0	Somewhat true	Very True	Very True	Very True	Very True	Not true at all	Somewhat true	Somewhat true	Somewhat true	Somewhat true	23	8	Yes
2	5	men	35-39	Married	30+	Primary	>meanhhs	1	1	99		1	0	0	0	1	0	Dont know	Dont know	Dont know	Dont know	Dont know	Dont know	Dont know	Dont know	Dont know	Dont know	0	7	No
3	3	women	35-39	Married	30+	Secondary	>meanhhs	1	1			1	0	0	0	1	0	Not true at all	Somewhat true	Somewhat true	Somewhat true	Somewhat true	Very True	Somewhat true	Somewhat true	Somewhat true	Not true at all	19	7	No
4	0	youth	20-24	Single, No partner	20-29	Primary	<=meanhhs	1	1			1	0	0	0	1	0	Very True	Very True	Very True	Very True	Very True	Very True	Dont know	Very True	Dont know	Dont know	21	7	No
5	4	women	30-34	Married	30+	Primary	>meanhhs	1	1			1	0	0	0	1	0	Very True	Very True	Very True	Very True	Very True	Very True	Very True	Very True	Very True	Very True	30	5	No
6	3	women	35-39	Married	30+	Primary	<=meanhhs	1	1	99		1	0	0	0	0	0	Somewhat true	Somewhat true	Very True	Very True	Very True	Very True	Very True	Somewhat true	Very True	Very True	27	6	No
7	2	youth	14-19	Single, No partner	10-19	Primary	>meanhhs	1	1			1	0	0	0	1	0	Dont know	Dont know	Dont know	Dont know	Dont know	Dont know	Dont know	Dont know	Dont know	Dont know	0	5	No
8	7	women	30-34	Married	30+	Primary	>meanhhs	1	1			1	0	0	0	1	0	Very True	Very True	Very True	Very True	Very True	Very True	Very True	Very True	Very True	Very True	30	6	No
9	3	women	40-44	Married	30+	Primary	>meanhhs	1	1			1	0	0	0	1	0	Very True	Very True	Very True	Very True	Somewhat true	Very True	Very True	Very True	Very True	Somewhat true	28	6	No
10	1	women	20-24	Married	20-29	Primary	<=meanhhs	0	99			0	0	0	0	0	0	Dont know	Dont know	Dont know	Dont know	Dont know	Dont know	Dont know	Dont know	Dont know	Dont know	0	0	No
11	0	men	25-29	Married	20-29	Secondary	<=meanhhs	1	1			1	0	0	0	1	0	Not true at all	Somewhat true	Somewhat true	Somewhat true	Somewhat true	Very True	Very True	Somewhat true	Very True	Very True	23	9	Yes
12	1	youth	14-19	Single, No partner	10-19	Primary	>meanhhs	0	2			0	1	0	0	0	0	Not true at all	Not true at all	Not true at all	Not true at all	Not true at all	Not true at all	Not true at all	Not true at all	Not true at all	Not true at all	10	1	No
13	3	men	40-44	Married	30+	Secondary	>meanhhs	1	1			1	0	0	0	1	0	Somewhat true	Somewhat true	Very True	Very True	Very True	Somewhat true	Somewhat true	Somewhat true	Very True	Somewhat true	24	6	No
14	0	youth	20-24	Single, No partner	20-29	Primary	<=meanhhs	1	1			1	0	0	0	1	0	Very True	Very True	Very True	Very True	Very True	Very True	Very True	Very True	Somewhat true	Somewhat true	28	14	Yes
15	2	women	40-44	Married	30+	Primary	>meanhhs	1	1			1	0	0	0	1	0	Very True	Very True	Very True	Somewhat true	Somewhat true	Not true at all	Somewhat true	Not true at all	Not true at all	Not true at all	19	8	Yes
16	4	youth	14-19	Single, Non-regular partner	10-19	Secondary	>meanhhs	1	1			1	0	0	0	1	0	Very True	Very True	Very True	Very True	Very True	Very True	Very True	Very True	Very True	Somewhat true	29	12	Yes
17	1	youth	14-19	Single, No partner	10-19	Primary	>meanhhs	1	1			1	0	0	0	0	0	Somewhat true	Somewhat true	Somewhat true	Somewhat true	Somewhat true	Somewhat true	Somewhat true	Not true at all	Somewhat true	Somewhat true	19	6	No
18	0	youth	14-19	Single with regular partner	10-19	Primary	<=meanhhs	1	1			1	0	0	0	1	0	Not true at all	Not true at all	Very True	Not true at all	Very True	Very True	Very True	Very True	Very True	Very True	24	9	Yes
19	2	youth	14-19	Married	10-19	Primary	>meanhhs	1	1			1	0	0	0	1	0	Somewhat true	Very True	Somewhat true	Very True	Very True	Very True	Very True	Very True	Very True	Somewhat true	27	6	No
20	0	men	35-39	Living together	30+	Primary	>meanhhs	0	1	2		1	1	0	0	1	0	Not true at all	Very True	Very True	Somewhat true	Somewhat true	Very True	Very True	Not true at all	Not true at all	Not true at all	20	9	Yes
21	4	women	45-59	Married	30+	Secondary	>meanhhs	1	1			1	0	0	0	1	0	Very True	Very True	Very True	Very True	Very True	Very True	Very True	Very True	Very True	Very True	30	7	No
22	5	women	45-59	Married	30+	Primary	>meanhhs	0	1			1	0	0	0	0	0	Somewhat true	Very True	Very True	Very True	Very True	Very True	Very True	Somewhat true	Somewhat true	Somewhat true	26	6	No
23	1	men	45-59	Married	30+	Primary	>meanhhs	1	1			1	0	0	0	1	0	Not true at all	Somewhat true	Very True	Very True	Very True	Very True	Very True	Very True	Very True	Not true at all	25	8	Yes
24	2	women	40-44	Married	30+	Primary	>meanhhs	0	1			1	0	0	0	1	0	Very True	Very True	Very True	Very True	Very True	Very True	Very True	Very True	Very True	Very True	30	3	No
25	4	men	35-39	Married	30+	Secondary	>meanhhs	1	99			0	0	0	0	1	0	Very True	Very True	Not true at all	Somewhat true	Very True	Very True	Somewhat true	Very True	Not true at all	Very True	24	6	No
26	0	youth	14-19	Single, No partner	10-19	Secondary	>meanhhs	0	1			1	0	0	0	1	0	Very True	Very True	Somewhat true	Very True	Somewhat true	Very True	Somewhat true	Very True	Somewhat true	Very True	26	6	No
27	3	women	35-39	Married	30+	Primary	<=meanhhs	1	1			1	0	0	0	1	0	Very True	Dont know	Dont know	Dont know	Dont know	Very True	Very True	Very True	Not true at all	Somewhat true	15	7	No
28	1	youth	14-19	Single, No partner	10-19	Secondary	<=meanhhs	1	1			1	0	0	0	1	0	Somewhat true	Somewhat true	Somewhat true	Somewhat true	Somewhat true	Somewhat true	Somewhat true	Somewhat true	Somewhat true	Somewhat true	20	8	Yes
29	9	men	40-44	Married	30+	Primary	>meanhhs	1	1			1	0	0	0	1	0	Somewhat true	Somewhat true	Somewhat true	Somewhat true	Somewhat true	Very True	Somewhat true	Somewhat true	Somewhat true	Somewhat true	21	7	No
30	1	women	25-29	Married	20-29	Primary	<=meanhhs	1	1			1	0	0	0	1	0	Very True	Very True	Somewhat true	Somewhat true	Somewhat true	Very True	Somewhat true	Somewhat true	Somewhat true	Somewhat true	23	7	No
31	2	youth	20-24	Married	20-29	Primary	<=meanhhs	1	1			1	0	0	0	1	0	Somewhat true	Somewhat true	Very True	Somewhat true	Somewhat true	Dont know	Dont know	Dont know	Dont know	Dont know	11	7	No
32	3	women	30-34	Married	30+	None	<=meanhhs	0	1			1	0	0	0	0	0	Very True	Very True	Somewhat true	Very True	Very True	Dont know	Dont know	Dont know	Somewhat true	Somewhat true	18	4	No
33	4	women	35-39	Married	30+	None	>meanhhs	1	1			1	0	0	0	0	0	Very True	Very True	Very True	Very True	Very True	Very True	Very True	Somewhat true	Very True	Somewhat true	28	8	Yes
34	2	men	25-29	Single, Non-regular partner	20-29	Secondary	>meanhhs	1	1			1	0	0	0	1	0	Very True	Very True	Somewhat true	Somewhat true	Not true at all	Very True	Somewhat true	Somewhat true	Somewhat true	Somewhat true	22	9	Yes
35	11	men	35-39	Married	30+	Primary	>meanhhs	1	1			1	0	0	0	1	0	Very True	Very True	Very True	Very True	Very True	Somewhat true	Somewhat true	Very True	Very True	Very True	28	6	No
36	3	women	14-19	Single, No partner	10-19	Primary	>meanhhs	1	1			1	0	0	0	1	0	Somewhat true	Somewhat true	Somewhat true	Somewhat true	Somewhat true	Very True	Somewhat true	Very True	Somewhat true	Somewhat true	22	4	No
37	1	youth	20-24	Married	20-29	Primary	<=meanhhs	1	1			1	0	0	0	1	0	Very True	Very True	Very True	Very True	Very True	Very True	Very True	Very True	Very True	Very True	30	7	No
38	3	youth	20-24	Single, Non-regular partner	20-29	Above secondary	>meanhhs	0	1	3		1	0	0	0	1	0	Not true at all	Somewhat true	Somewhat true	Not true at all	Somewhat true	Very True	Somewhat true	Not true at all	Somewhat true	Somewhat true	18	6	No
39	0	men	25-29	Married	20-29	Above secondary	<=meanhhs	1	1			1	0	0	0	1	0	Very True	Very True	Very True	Very True	Very True	Very True	Somewhat true	Somewhat true	Very True	Very True	28	10	Yes
40	0	youth	20-24	Single, No partner	20-29	Primary	<=meanhhs	0	3	1		1	0	0	0	0	0	Not true at all	Not true at all	Not true at all	Not true at all	Not true at all	Not true at all	Not true at all	Not true at all	Not true at all	Not true at all	10	1	No
41	1	men	25-29	Married	20-29	Secondary	<=meanhhs	0	1			1	0	0	0	1	0	Somewhat true	Somewhat true	Somewhat true	Somewhat true	Somewhat true	Somewhat true	Somewhat true	Somewhat true	Somewhat true	Somewhat true	20	6	No
42	1	youth	20-24	Single, No partner	20-29	Secondary	>meanhhs	1	3	1		1	0	0	0	1	0	Somewhat true	Very True	Very True	Dont know	Very True	Not true at all	Very True	Not true at all	Very True	Very True	22	6	No
43	3	women	45-59	Divorced/Separated	30+	Primary	>meanhhs	0	1			1	0	0	0	1	0	Somewhat true	Very True	Somewhat true	Not true at all	Not true at all	Somewhat true	Somewhat true	Not true at all	Somewhat true	Somewhat true	18	4	No
44	3	youth	14-19	Single, No partner	10-19	Secondary	>meanhhs	0	1			1	0	0	0	1	0	Very True	Not true at all	Not true at all	Not true at all	Not true at all	Very True	Very True	Very True	Very True	Very True	22	6	No
45	0	youth	14-19	Single, No partner	10-19	Primary	>meanhhs	1	1			1	0	0	0	1	0	Very True	Very True	Very True	Very True	Somewhat true	Somewhat true	Very True	Very True	Very True	Not true at all	26	9	Yes
46	1	women	20-24	Married	20-29	Primary	<=meanhhs	0	1			1	0	0	0	1	0	Somewhat true	Not true at all	Not true at all	Somewhat true	Somewhat true	Somewhat true	Somewhat true	Somewhat true	Very True	Very True	20	8	Yes
47	3	women	45-59	Married	30+	Primary	>meanhhs	1	1	99		1	0	0	0	1	0	Very True	Somewhat true	Very True	Somewhat true	Very True	Very True	Somewhat true	Very True	Somewhat true	Somewhat true	25	8	Yes
48	7	youth	20-24	Married	20-29	Secondary	>meanhhs	1	1			1	0	0	0	0	0	Somewhat true	Very True	Somewhat true	Very True	Very True	Very True	Very True	Very True	Somewhat true	Very True	27	4	No
49	2	women	25-29	Living together	20-29	Primary	<=meanhhs	0	99			0	0	0	0	0	0	Dont know	Dont know	Dont know	Dont know	Dont know	Dont know	Dont know	Dont know	Dont know	Dont know	0	0	No
50	2	men	30-34	Married	30+	Primary	<=meanhhs	1	1			1	0	0	0	1	0	Somewhat true	Somewhat true	Somewhat true	Very True	Somewhat true	Very True	Somewhat true	Somewhat true	Somewhat true	Somewhat true	22	7	No
51	4	men	40-44	Married	30+	Primary	>meanhhs	0	1			1	0	0	0	1	0	Somewhat true	Somewhat true	Somewhat true	Somewhat true	Somewhat true	Very True	Somewhat true	Somewhat true	Somewhat true	Somewhat true	21	7	No
52	0	women	30-34	Married	30+	Primary	<=meanhhs	0	1			1	0	0	0	1	0	Very True	Somewhat true	Somewhat true	Not true at all	Not true at all	Very True	Somewhat true	Somewhat true	Somewhat true	Somewhat true	20	5	No
53	2	youth	14-19	Single, Non-regular partner	10-19	Primary	>meanhhs	1	1	2		1	1	0	0	1	0	Somewhat true	Somewhat true	Somewhat true	Somewhat true	Somewhat true	Somewhat true	Somewhat true	Somewhat true	Very True	Very True	22	7	No
54	4	youth	14-19	Single, Non-regular partner	10-19	Primary	>meanhhs	1	1			1	0	0	0	0	0	Very True	Very True	Very True	Very True	Somewhat true	Somewhat true	Somewhat true	Very True	Very True	Not true at all	25	3	No
55	2	youth	20-24	Married	20-29	Secondary	<=meanhhs	1	1			1	0	0	0	1	0	Somewhat true	Somewhat true	Somewhat true	Not true at all	Not true at all	Somewhat true	Somewhat true	Somewhat true	Somewhat true	Very True	19	9	Yes
56	0	youth	14-19	Single, No partner	10-19	Above secondary	<=meanhhs	0	1			1	0	0	0	0	0	Dont know	Very True	Very True	Dont know	Dont know	Dont know	Dont know	Dont know	Dont know	Dont know	6	3	No
57	1	youth	14-19	Single, Non-regular partner	10-19	Primary	<=meanhhs	0	1			1	0	0	0	0	0	Dont know	Dont know	Dont know	Dont know	Dont know	Very True	Very True	Very True	Very True	Very True	15	4	No
58	4	men	35-39	Married	30+	Primary	>meanhhs	1	1			1	0	0	0	1	0	Very True	Very True	Very True	Somewhat true	Very True	Somewhat true	Very True	Very True	Very True	Somewhat true	27	7	No
59	1	men	30-34	Divorced/Separated	30+	Secondary	<=meanhhs	1	1			1	0	0	0	1	0	Very True	Very True	Very True	Very True	Very True	Very True	Very True	Very True	Very True	Very True	30	6	No
60	2	men	40-44	Married	30+	None	>meanhhs	0	1	2		1	1	0	0	1	0	Very True	Very True	Very True	Very True	Very True	Somewhat true	Very True	Very True	Very True	Somewhat true	28	8	Yes
61	1	women	20-24	Married	20-29	Secondary	<=meanhhs	1	1			1	0	0	0	1	0	Somewhat true	Very True	Very True	Very True	Very True	Somewhat true	Somewhat true	Somewhat true	Somewhat true	Somewhat true	24	10	Yes
62	4	women	35-39	Married	30+	Primary	>meanhhs	1	1			1	0	0	0	1	0	Very True	Not true at all	Very True	Not true at all	Very True	Very True	Somewhat true	Somewhat true	Somewhat true	Very True	23	6	No
63	3	women	25-29	Married	20-29	Primary	<=meanhhs	1	1			1	0	0	0	1	0	Dont know	Somewhat true	Not true at all	Very True	Very True	Very True	Very True	Very True	Very True	Somewhat true	23	8	Yes
64	4	women	20-24	Married	20-29	Primary	>meanhhs	1	1			1	0	0	0	1	0	Not true at all	Very True	Somewhat true	Somewhat true	Very True	Somewhat true	Somewhat true	Not true at all	Not true at all	Somewhat true	19	7	No
65	5	youth	14-19	Single with regular partner	10-19	Primary	>meanhhs	1	1			1	0	0	0	0	0	Very True	Somewhat true	Very True	Somewhat true	Dont know	Somewhat true	Somewhat true	Somewhat true	Somewhat true	Not true at all	19	4	No
66	2	men	14-19	Single, No partner	10-19	Secondary	>meanhhs	1	1			1	0	0	0	1	0	Very True	Very True	Somewhat true	Very True	Somewhat true	Not true at all	Not true at all	Somewhat true	Not true at all	Not true at all	19	5	No
67	0	youth	20-24	Married	20-29	Primary	<=meanhhs	0	1			1	0	0	0	1	0	Very True	Very True	Very True	Very True	Very True	Very True	Very True	Very True	Dont know	Very True	27	4	No
68	4	men	30-34	Living together	30+	Secondary	>meanhhs	1	1			1	0	0	0	1	0	Very True	Somewhat true	Somewhat true	Somewhat true	Somewhat true	Very True	Somewhat true	Somewhat true	Somewhat true	Very True	23	8	Yes
69	0	women	14-19	Single, No partner	10-19	Primary	<=meanhhs	1	1			1	0	0	0	1	0	Very True	Very True	Very True	Somewhat true	Somewhat true	Somewhat true	Somewhat true	Somewhat true	Somewhat true	Somewhat true	23	10	Yes
70	0	youth	14-19	Single, No partner	10-19	Secondary	<=meanhhs	1	1			1	0	0	0	0	0	Dont know	Dont know	Dont know	Dont know	Dont know	Dont know	Dont know	Dont know	Dont know	Dont know	0	4	No
71	4	women	40-44	Married	30+	Primary	>meanhhs	1	1			1	0	0	0	1	0	Dont know	Somewhat true	Dont know	Dont know	Dont know	Somewhat true	Somewhat true	Dont know	Dont know	Dont know	6	5	No
72	5	men	35-39	Married	30+	Primary	>meanhhs	1	1			1	0	0	0	0	0	Somewhat true	Somewhat true	Very True	Very True	Very True	Somewhat true	Very True	Somewhat true	Somewhat true	Somewhat true	24	6	No
73	1	women	25-29	Divorced/Separated	20-29	Above secondary	<=meanhhs	1	1			1	0	0	0	1	0	Somewhat true	Somewhat true	Somewhat true	Dont know	Somewhat true	Dont know	Somewhat true	Dont know	Somewhat true	Not true at all	13	9	Yes
74	2	women	40-44	Married	30+	Primary	>meanhhs	1	1			1	0	0	0	1	0	Very True	Very True	Very True	Very True	Very True	Very True	Somewhat true	Very True	Very True	Very True	29	6	No
75	2	women	45-59	Single with regular partner	30+	Primary	<=meanhhs	1	1	2		1	1	0	0	1	0	Very True	Very True	Very True	Very True	Very True	Somewhat true	Somewhat true	Very True	Very True	Somewhat true	27	10	Yes
76	4	women	25-29	Married	20-29	Primary	>meanhhs	1	99			0	0	0	0	0	0	Very True	Very True	Very True	Very True	Very True	Somewhat true	Very True	Very True	Very True	Very True	29	2	No
77	2	youth	14-19	Single, No partner	10-19	Primary	>meanhhs	1	1			1	0	0	0	0	0	Dont know	Somewhat true	Somewhat true	Somewhat true	Very True	Dont know	Dont know	Very True	Very True	Very True	18	4	No
78	2	youth	14-19	Single, No partner	10-19	Primary	<=meanhhs	1	1			1	0	0	0	1	0	Very True	Very True	Very True	Very True	Very True	Very True	Very True	Very True	Very True	Very True	30	7	No
79	2	women	45-59	Married	30+	Primary	<=meanhhs	1	1	2		1	1	0	0	1	0	Somewhat true	Very True	Very True	Very True	Somewhat true	Somewhat true	Somewhat true	Somewhat true	Very True	Somewhat true	24	14	Yes
80	3	youth	14-19	Married	10-19	Secondary	>meanhhs	0	1			1	0	0	0	1	0	Very True	Very True	Very True	Very True	Very True	Very True	Very True	Very True	Very True	Very True	30	6	No
81	0	youth	14-19	Single with regular partner	10-19	Secondary	<=meanhhs	1	1			1	0	0	0	1	0	Very True	Very True	Very True	Very True	Very True	Somewhat true	Somewhat true	Somewhat true	Very True	Very True	27	5	No
82	2	men	14-19	Single with regular partner	10-19	Primary	>meanhhs	1	1			1	0	0	0	1	0	Very True	Very True	Somewhat true	Somewhat true	Somewhat true	Very True	Very True	Not true at all	Somewhat true	Somewhat true	23	9	Yes
83	4	youth	14-19	Single, Non-regular partner	10-19	Primary	>meanhhs	1	1			1	0	0	0	1	0	Very True	Very True	Very True	Very True	Very True	Very True	Very True	Very True	Very True	Very True	30	6	No
84	4	women	35-39	Married	30+	Primary	>meanhhs	0	99			0	0	0	0	0	0	Not true at all	Not true at all	Not true at all	Not true at all	Not true at all	Not true at all	Not true at all	Not true at all	Not true at all	Not true at all	10	0	No
85	3	men	35-39	Living together	30+	None	>meanhhs	0	1			1	0	0	0	1	0	Very True	Very True	Not true at all	Not true at all	Not true at all	Somewhat true	Somewhat true	Not true at all	Somewhat true	Not true at all	17	6	No
86	4	women	45-59	Married	30+	Primary	>meanhhs	1	1			1	0	0	0	0	0	Somewhat true	Dont know	Dont know	Dont know	Dont know	Somewhat true	Somewhat true	Somewhat true	Very True	Very True	14	6	No
87	5	men	45-59	Married	30+	None	>meanhhs	1	1			1	0	0	0	1	0	Very True	Somewhat true	Dont know	Dont know	Somewhat true	Very True	Very True	Very True	Dont know	Dont know	16	10	Yes
88	1	youth	20-24	Married	20-29	Primary	<=meanhhs	1	1			1	0	0	0	0	0	Dont know	Dont know	Dont know	Dont know	Dont know	Dont know	Dont know	Dont know	Dont know	Dont know	0	3	No
89	2	women	30-34	Married	30+	Primary	<=meanhhs	1	1			1	0	0	0	1	0	Very True	Very True	Very True	Very True	Very True	Very True	Very True	Very True	Very True	Very True	30	5	No
90	0	youth	14-19	Single, No partner	10-19	Secondary	<=meanhhs	1	1			1	0	0	0	0	0	Very True	Very True	Very True	Very True	Very True	Very True	Very True	Very True	Very True	Very True	30	7	No
91	4	women	30-34	Married	30+	Primary	>meanhhs	1	1			1	0	0	0	1	0	Very True	Very True	Very True	Very True	Very True	Very True	Very True	Very True	Very True	Very True	30	8	Yes
92	2	youth	14-19	Single, No partner	10-19	Primary	<=meanhhs	1	1			1	0	0	0	0	0	Dont know	Dont know	Dont know	Dont know	Dont know	Dont know	Dont know	Dont know	Dont know	Dont know	0	2	No
93	3	men	35-39	Married	30+	Secondary	>meanhhs	1	1			1	0	0	0	1	0	Very True	Very True	Very True	Very True	Very True	Very True	Very True	Very True	Very True	Very True	30	7	No
94	4	youth	14-19	Single, No partner	10-19	None	>meanhhs	0	1	2		1	1	0	0	0	0	Somewhat true	Somewhat true	Dont know	Dont know	Dont know	Dont know	Dont know	Dont know	Dont know	Dont know	4	5	No
95	6	men	45-59	Married	30+	Primary	>meanhhs	1	1			1	0	0	0	0	0	Somewhat true	Somewhat true	Somewhat true	Somewhat true	Somewhat true	Somewhat true	Very True	Somewhat true	Very True	Very True	23	8	Yes
96	2	men	35-39	Married	30+	Secondary	<=meanhhs	1	1			1	0	0	0	1	0	Very True	Somewhat true	Not true at all	Very True	Not true at all	Very True	Very True	Not true at all	Very True	Not true at all	21	11	Yes
97	0	men	35-39	Married	30+	Primary	<=meanhhs	1	1	2		1	1	0	0	0	0	Very True	Very True	Very True	Very True	Very True	Very True	Very True	Very True	Very True	Very True	30	6	No
98	2	women	14-19	Single, No partner	10-19	Secondary	<=meanhhs	1	1	2		1	1	0	0	1	0	Very True	Very True	Very True	Very True	Very True	Very True	Very True	Very True	Very True	Very True	30	7	No
99	1	men	25-29	Divorced/Separated	20-29	Secondary	<=meanhhs	1	1			1	0	0	0	1	0	Very True	Very True	Very True	Very True	Very True	Somewhat true	Very True	Somewhat true	Somewhat true	Somewhat true	26	5	No
100	2	youth	14-19	Single with regular partner	10-19	Secondary	<=meanhhs	0	1			1	0	0	0	1	0	Very True	Very True	Very True	Very True	Very True	Very True	Very True	Very True	Very True	Very True	30	4	No
101	1	youth	20-24	Single, No partner	20-29	Secondary	<=meanhhs	1	1			1	0	0	0	1	0	Somewhat true	Somewhat true	Somewhat true	Somewhat true	Somewhat true	Very True	Somewhat true	Not true at all	Not true at all	Somewhat true	19	7	No
102	3	youth	14-19	Single, No partner	10-19	Primary	>meanhhs	1	3			0	0	0	0	0	0	Somewhat true	Dont know	Very True	Somewhat true	Very True	Very True	Somewhat true	Very True	Somewhat true	Very True	23	2	No
103	0	youth	20-24	Married	20-29	Primary	<=meanhhs	1	1			1	0	0	0	1	0	Somewhat true	Very True	Not true at all	Very True	Very True	Very True	Very True	Somewhat true	Somewhat true	Very True	25	6	No
104	4	women	40-44	Married	30+	Primary	>meanhhs	1	1			1	0	0	0	1	0	Somewhat true	Somewhat true	Somewhat true	Somewhat true	Very True	Not true at all	Somewhat true	Somewhat true	Somewhat true	Very True	21	5	No
105	5	youth	20-24	Married	20-29	Secondary	>meanhhs	1	1			1	0	0	0	1	0	Somewhat true	Somewhat true	Somewhat true	Very True	Somewhat true	Somewhat true	Very True	Somewhat true	Somewhat true	Very True	23	4	No
106	5	women	30-34	Married	30+	Primary	>meanhhs	1	1			1	0	0	0	0	0	Very True	Very True	Very True	Very True	Very True	Very True	Very True	Very True	Very True	Very True	30	4	No
107	3	women	30-34	Married	30+	Primary	<=meanhhs	1	1			1	0	0	0	1	0	Very True	Very True	Very True	Very True	Very True	Very True	Very True	Very True	Very True	Very True	30	7	No
108	2	youth	20-24	Single, No partner	20-29	Primary	<=meanhhs	1	1			1	0	0	0	1	0	Very True	Very True	Very True	Very True	Somewhat true	Very True	Somewhat true	Very True	Somewhat true	Somewhat true	26	7	No
109	1	youth	20-24	Married	20-29	Primary	>meanhhs	1	2	1		1	1	0	0	0	0	Very True	Very True	Very True	Very True	Very True	Very True	Very True	Very True	Very True	Very True	30	5	No
110	0	youth	14-19	Single, No partner	10-19	Above secondary	<=meanhhs	0	1			1	0	0	0	1	0	Somewhat true	Very True	Very True	Somewhat true	Somewhat true	Very True	Very True	Very True	Very True	Very True	27	6	No
111	5	women	35-39	Married	30+	Primary	>meanhhs	0	1			1	0	0	0	1	0	Very True	Somewhat true	Somewhat true	Somewhat true	Somewhat true	Very True	Somewhat true	Somewhat true	Somewhat true	Somewhat true	22	4	No
112	0	men	45-59	Living together	30+	Primary	<=meanhhs	1	1			1	0	0	0	1	0	Very True	Very True	Very True	Very True	Very True	Very True	Very True	Very True	Very True	Very True	30	10	Yes
113	2	women	40-44	Married	30+	Primary	<=meanhhs	0	1			1	0	0	0	1	0	Not true at all	Very True	Very True	Somewhat true	Very True	Dont know	Dont know	Somewhat true	Not true at all	Very True	18	4	No
114	0	youth	20-24	Married	20-29	Above secondary	<=meanhhs	1	1			1	0	0	0	1	0	Somewhat true	Very True	Very True	Very True	Not true at all	Very True	Very True	Not true at all	Very True	Very True	25	7	No
115	0	women	45-59	Married	30+	Secondary	>meanhhs	1	1			1	0	0	0	1	0	Very True	Very True	Very True	Very True	Very True	Very True	Very True	Very True	Very True	Very True	30	8	Yes
116	6	men	40-44	Married	30+	Secondary	>meanhhs	0	1			1	0	0	0	1	0	Very True	Very True	Very True	Very True	Somewhat true	Very True	Very True	Very True	Very True	Very True	29	4	No
117	2	women	30-34	Married	30+	Secondary	<=meanhhs	1	1	2		1	1	0	0	1	0	Dont know	Somewhat true	Somewhat true	Very True	Somewhat true	Dont know	Somewhat true	Not true at all	Somewhat true	Somewhat true	16	13	Yes
118	1	men	25-29	Single, No partner	20-29	Above secondary	<=meanhhs	1	1			1	0	0	0	1	0	Very True	Very True	Very True	Very True	Very True	Very True	Somewhat true	Somewhat true	Somewhat true	Somewhat true	26	6	No
119	0	youth	14-19	Single, No partner	10-19	Primary	<=meanhhs	1	1			1	0	0	0	1	0	Very True	Very True	Very True	Very True	Very True	Very True	Dont know	Dont know	Dont know	Dont know	18	5	No
120	3	women	35-39	Married	30+	Primary	>meanhhs	0	1			1	0	0	0	1	0	Very True	Very True	Very True	Very True	Very True	Very True	Very True	Very True	Very True	Very True	30	4	No
121	6	men	40-44	Married	30+	Secondary	>meanhhs	1	1			1	0	0	0	0	0	Somewhat true	Very True	Very True	Very True	Very True	Very True	Very True	Somewhat true	Very True	Somewhat true	27	7	No
122	0	men	25-29	Single, Non-regular partner	20-29	Secondary	<=meanhhs	1	1			1	0	0	0	1	0	Very True	Very True	Dont know	Very True	Very True	Very True	Very True	Very True	Very True	Very True	27	7	No
123	3	youth	14-19	Single, Non-regular partner	10-19	Primary	>meanhhs	1	1			1	0	0	0	0	0	Very True	Very True	Very True	Very True	Very True	Very True	Very True	Very True	Very True	Very True	30	4	No
124	1	youth	14-19	Single, No partner	10-19	Primary	<=meanhhs	1	1			1	0	0	0	1	0	Somewhat true	Somewhat true	Not true at all	Not true at all	Somewhat true	Somewhat true	Not true at all	Not true at all	Somewhat true	Not true at all	15	5	No
125	2	women	35-39	Married	30+	Secondary	<=meanhhs	1	1			1	0	0	0	1	0	Very True	Very True	Very True	Very True	Very True	Somewhat true	Somewhat true	Very True	Very True	Somewhat true	27	6	No
126	4	youth	20-24	Single, No partner	20-29	Secondary	>meanhhs	1	1			1	0	0	0	1	0	Not true at all	Somewhat true	Very True	Somewhat true	Somewhat true	Very True	Very True	Somewhat true	Somewhat true	Very True	23	8	Yes
127	0	youth	14-19	Single, No partner	10-19	Above secondary	>meanhhs	1	1			1	0	0	0	1	0	Very True	Very True	Very True	Very True	Very True	Dont know	Very True	Very True	Somewhat true	Somewhat true	25	14	Yes
128	2	youth	20-24	Married	20-29	Above secondary	<=meanhhs	0	1	3		1	0	0	0	1	0	Dont know	Dont know	Dont know	Dont know	Dont know	Dont know	Dont know	Dont know	Dont know	Dont know	0	5	No
129	1	youth	14-19	Single, No partner	10-19	Primary	<=meanhhs	0	1			1	0	0	0	1	0	Very True	Very True	Very True	Very True	Very True	Very True	Very True	Very True	Somewhat true	Very True	29	3	No
130	0	youth	20-24	Married	20-29	Secondary	<=meanhhs	1	1			1	0	0	0	0	0	Dont know	Dont know	Dont know	Dont know	Dont know	Dont know	Dont know	Dont know	Dont know	Dont know	0	2	No
131	7	women	35-39	Married	30+	Primary	>meanhhs	1	1			1	0	0	0	1	0	Somewhat true	Somewhat true	Not true at all	Somewhat true	Not true at all	Dont know	Somewhat true	Not true at all	Somewhat true	Somewhat true	15	6	No
132	3	youth	20-24	Married	20-29	Secondary	>meanhhs	1	1			1	0	0	0	1	0	Not true at all	Very True	Very True	Very True	Very True	Not true at all	Not true at all	Somewhat true	Somewhat true	Somewhat true	21	6	No
133	3	youth	20-24	Married	20-29	Primary	<=meanhhs	1	1	3		1	0	0	0	1	0	Very True	Very True	Very True	Very True	Very True	Very True	Somewhat true	Somewhat true	Very True	Somewhat true	27	8	Yes
134	2	youth	14-19	Single, Non-regular partner	10-19	Primary	<=meanhhs	1	1			1	0	0	0	1	0	Somewhat true	Very True	Somewhat true	Somewhat true	Somewhat true	Not true at all	Not true at all	Somewhat true	Somewhat true	Somewhat true	19	5	No
135	1	women	30-34	Living together	30+	None	<=meanhhs	1	1			1	0	0	0	0	0	Very True	Very True	Very True	Very True	Very True	Very True	Very True	Very True	Very True	Very True	30	13	Yes
136	1	youth	14-19	Single with regular partner	10-19	Secondary	<=meanhhs	1	1			1	0	0	0	1	0	Somewhat true	Very True	Not true at all	Dont know	Very True	Dont know	Not true at all	Dont know	Not true at all	Not true at all	12	6	No
137	1	youth	20-24	Living together	20-29	Primary	<=meanhhs	0	1			1	0	0	0	1	0	Somewhat true	Somewhat true	Somewhat true	Somewhat true	Somewhat true	Not true at all	Somewhat true	Somewhat true	Somewhat true	Somewhat true	19	10	Yes
138	3	men	14-19	Single with regular partner	10-19	Above secondary	>meanhhs	1	1			1	0	0	0	1	0	Somewhat true	Not true at all	Not true at all	Somewhat true	Not true at all	Somewhat true	Not true at all	Somewhat true	Not true at all	Somewhat true	15	5	No
139	3	women	40-44	Married	30+	Secondary	>meanhhs	1	1			1	0	0	0	1	0	Very True	Very True	Very True	Very True	Very True	Somewhat true	Very True	Very True	Somewhat true	Somewhat true	27	5	No
140	1	women	30-34	Single, No partner	30+	Primary	<=meanhhs	1	1			1	0	0	0	1	0	Not true at all	Very True	Very True	Somewhat true	Very True	Somewhat true	Very True	Dont know	Not true at all	Very True	21	12	Yes
141	2	youth	14-19	Single, No partner	10-19	Primary	<=meanhhs	1	1			1	0	0	0	1	0	Not true at all	Very True	Very True	Very True	Very True	Very True	Somewhat true	Very True	Very True	Not true at all	25	8	Yes
142	1	youth	14-19	Single, No partner	10-19	Secondary	<=meanhhs	0	1			1	0	0	0	0	0	Somewhat true	Somewhat true	Somewhat true	Somewhat true	Somewhat true	Somewhat true	Somewhat true	Somewhat true	Somewhat true	Somewhat true	20	5	No
143	0	women	30-34	Married	30+	Primary	<=meanhhs	1	1			1	0	0	0	0	0	Very True	Very True	Very True	Very True	Very True	Very True	Very True	Very True	Very True	Very True	30	13	Yes
144	2	men	25-29	Married	20-29	Above secondary	<=meanhhs	1	99	1		1	0	0	0	1	0	Somewhat true	Somewhat true	Somewhat true	Somewhat true	Somewhat true	Somewhat true	Somewhat true	Somewhat true	Somewhat true	Somewhat true	20	7	No
145	1	youth	14-19	Single, No partner	10-19	None	<=meanhhs	0	1			1	0	0	0	1	0	Not true at all	Not true at all	Not true at all	Not true at all	Not true at all	Not true at all	Not true at all	Not true at all	Not true at all	Not true at all	10	4	No
146	0	men	20-24	Single, No partner	20-29	Secondary	<=meanhhs	1	1			1	0	0	0	1	0	Very True	Very True	Very True	Very True	Very True	Very True	Very True	Very True	Very True	Very True	30	12	Yes
147	3	women	30-34	Married	30+	Primary	>meanhhs	0	1			1	0	0	0	0	0	Dont know	Dont know	Dont know	Dont know	Dont know	Dont know	Dont know	Dont know	Dont know	Dont know	0	3	No
148	2	youth	20-24	Single, Non-regular partner	20-29	Secondary	<=meanhhs	0	1			1	0	0	0	0	0	Somewhat true	Somewhat true	Somewhat true	Very True	Very True	Very True	Somewhat true	Somewhat true	Somewhat true	Somewhat true	23	5	No
149	3	men	45-59	Married	30+	Secondary	<=meanhhs	1	1			1	0	0	0	1	0	Dont know	Very True	Dont know	Dont know	Dont know	Very True	Dont know	Dont know	Dont know	Dont know	6	6	No
150	1	men	20-24	Married	20-29	Primary	<=meanhhs	1	1			1	0	0	0	0	0	Very True	Very True	Very True	Very True	Very True	Somewhat true	Very True	Somewhat true	Somewhat true	Somewhat true	26	5	No
151	3	women	35-39	Married	30+	Primary	>meanhhs	1	1			1	0	0	0	1	0	Somewhat true	Very True	Not true at all	Very True	Somewhat true	Very True	Somewhat true	Somewhat true	Very True	Somewhat true	23	7	No
152	1	women	14-19	Single, No partner	10-19	Secondary	<=meanhhs	1	1			1	0	0	0	0	0	Very True	Very True	Very True	Very True	Very True	Very True	Very True	Very True	Very True	Very True	30	5	No
153	3	youth	14-19	Single with regular partner	10-19	Primary	>meanhhs	1	1			1	0	0	0	1	0	Very True	Very True	Very True	Very True	Very True	Very True	Very True	Very True	Very True	Very True	30	9	Yes
154	0	men	14-19	Single, No partner	10-19	Primary	<=meanhhs	1	1			1	0	0	0	1	0	Very True	Dont know	Dont know	Dont know	Dont know	Dont know	Dont know	Dont know	Dont know	Dont know	3	6	No
155	1	youth	14-19	Single, No partner	10-19	Secondary	<=meanhhs	1	2			0	1	0	0	1	0	Somewhat true	Somewhat true	Very True	Not true at all	Very True	Not true at all	Somewhat true	Very True	Somewhat true	Not true at all	20	7	No
156	1	youth	14-19	Single, No partner	10-19	Primary	>meanhhs	1	1			1	0	0	0	1	0	Very True	Very True	Very True	Very True	Very True	Dont know	Dont know	Dont know	Dont know	Dont know	15	6	No
157	1	youth	20-24	Married	20-29	Primary	<=meanhhs	1	1			1	0	0	0	1	0	Very True	Very True	Very True	Very True	Very True	Very True	Very True	Very True	Very True	Very True	30	7	No
158	2	women	25-29	Widowed	20-29	Primary	<=meanhhs	1	99			0	0	0	0	1	0	Somewhat true	Somewhat true	Somewhat true	Somewhat true	Somewhat true	Somewhat true	Somewhat true	Somewhat true	Somewhat true	Somewhat true	20	7	No
159	2	men	20-24	Married	20-29	None	<=meanhhs	1	1			1	0	0	0	1	0	Very True	Somewhat true	Somewhat true	Somewhat true	Somewhat true	Not true at all	Somewhat true	Somewhat true	Somewhat true	Somewhat true	20	9	Yes
160	3	youth	20-24	Single, No partner	20-29	Secondary	>meanhhs	1	1			1	0	0	0	1	0	Very True	Very True	Very True	Very True	Very True	Somewhat true	Very True	Somewhat true	Somewhat true	Somewhat true	26	5	No
161	4	women	35-39	Married	30+	Primary	>meanhhs	1	1			1	0	0	0	1	0	Somewhat true	Somewhat true	Somewhat true	Somewhat true	Somewhat true	Very True	Somewhat true	Somewhat true	Somewhat true	Somewhat true	21	5	No
162	1	men	45-59	Married	30+	Primary	<=meanhhs	1	1			1	0	0	0	1	0	Very True	Somewhat true	Very True	Very True	Very True	Very True	Very True	Very True	Very True	Very True	29	9	Yes
163	4	women	40-44	Married	30+	Above secondary	>meanhhs	1	1	99		1	0	0	0	1	0	Very True	Very True	Very True	Very True	Very True	Very True	Very True	Very True	Very True	Somewhat true	29	11	Yes
164	0	youth	14-19	Single with regular partner	10-19	Secondary	<=meanhhs	1	3	1		1	0	0	0	1	0	Very True	Very True	Very True	Very True	Very True	Very True	Very True	Very True	Very True	Very True	30	9	Yes
165	1	youth	14-19	Single, No partner	10-19	Secondary	>meanhhs	0	1			1	0	0	0	1	0	Somewhat true	Somewhat true	Dont know	Dont know	Dont know	Very True	Somewhat true	Not true at all	Not true at all	Not true at all	12	4	No
166	2	women	25-29	Married	20-29	Primary	<=meanhhs	1	1			1	0	0	0	1	0	Somewhat true	Somewhat true	Somewhat true	Somewhat true	Somewhat true	Somewhat true	Somewhat true	Somewhat true	Somewhat true	Somewhat true	20	7	No
167	5	youth	14-19	Married	10-19	Primary	>meanhhs	1	1			1	0	0	0	1	0	Somewhat true	Very True	Very True	Somewhat true	Somewhat true	Dont know	Somewhat true	Somewhat true	Somewhat true	Not true at all	19	9	Yes
168	1	youth	14-19	Single, No partner	10-19	Secondary	<=meanhhs	1	1			1	0	0	0	1	0	Very True	Dont know	Dont know	Somewhat true	Not true at all	Very True	Dont know	Dont know	Very True	Dont know	12	6	No
169	0	women	14-19	Single, No partner	10-19	Primary	<=meanhhs	1	1			1	0	0	0	1	0	Not true at all	Very True	Very True	Somewhat true	Very True	Very True	Very True	Very True	Very True	Not true at all	25	7	No
170	0	youth	20-24	Single, Non-regular partner	20-29	Secondary	<=meanhhs	1	1			1	0	0	0	1	0	Very True	Very True	Very True	Very True	Very True	Very True	Very True	Very True	Very True	Very True	30	5	No
171	2	youth	14-19	Single, No partner	10-19	Secondary	>meanhhs	1	3			0	0	0	0	0	0	Somewhat true	Very True	Very True	Very True	Very True	Very True	Very True	Very True	Very True	Very True	29	5	No
172	3	women	25-29	Married	20-29	Secondary	<=meanhhs	0	1			1	0	0	0	1	0	Very True	Very True	Somewhat true	Somewhat true	Somewhat true	Dont know	Somewhat true	Somewhat true	Somewhat true	Somewhat true	20	4	No
173	1	women	40-44	Married	30+	Secondary	<=meanhhs	1	1	99		1	0	0	0	1	0	Very True	Very True	Somewhat true	Very True	Somewhat true	Somewhat true	Very True	Somewhat true	Very True	Very True	26	6	No
174	4	youth	14-19	Single, No partner	10-19	Primary	>meanhhs	0	1			1	0	0	0	1	0	Somewhat true	Very True	Somewhat true	Somewhat true	Somewhat true	Dont know	Dont know	Dont know	Dont know	Not true at all	12	2	No
175	6	youth	14-19	Single, No partner	10-19	Primary	>meanhhs	1	1			1	0	0	0	0	0	Not true at all	Somewhat true	Very True	Somewhat true	Somewhat true	Somewhat true	Not true at all	Not true at all	Somewhat true	Somewhat true	18	6	No
176	2	youth	14-19	Single, Non-regular partner	10-19	Primary	>meanhhs	0	3			0	0	0	0	1	0	Somewhat true	Very True	Very True	Somewhat true	Very True	Somewhat true	Very True	Somewhat true	Very True	Very True	26	4	No
177	4	youth	14-19	Single, No partner	10-19	Primary	>meanhhs	1	1			1	0	0	0	1	0	Very True	Very True	Very True	Very True	Very True	Very True	Very True	Somewhat true	Somewhat true	Somewhat true	27	8	Yes
178	3	women	35-39	Married	30+	Secondary	>meanhhs	1	1			1	0	0	0	0	0	Very True	Very True	Very True	Very True	Very True	Not true at all	Not true at all	Very True	Very True	Not true at all	24	5	No
179	4	women	35-39	Married	30+	Secondary	>meanhhs	1	1			1	0	0	0	1	0	Very True	Very True	Very True	Very True	Very True	Very True	Very True	Very True	Very True	Very True	30	5	No
180	5	women	25-29	Married	20-29	Primary	>meanhhs	1	1	99		1	0	0	0	1	0	Very True	Very True	Very True	Somewhat true	Very True	Very True	Very True	Very True	Very True	Very True	29	5	No
181	8	men	45-59	Married	30+	Secondary	>meanhhs	1	1			1	0	0	0	1	0	Not true at all	Not true at all	Not true at all	Not true at all	Not true at all	Not true at all	Not true at all	Not true at all	Not true at all	Not true at all	10	6	No
182	3	women	25-29	Married	20-29	Primary	<=meanhhs	1	1			1	0	0	0	1	0	Very True	Very True	Dont know	Dont know	Very True	Very True	Very True	Very True	Very True	Very True	24	9	Yes
183	2	men	30-34	Married	30+	Secondary	<=meanhhs	1	1			1	0	0	0	1	0	Somewhat true	Somewhat true	Not true at all	Somewhat true	Not true at all	Very True	Very True	Not true at all	Not true at all	Not true at all	17	7	No
184	0	youth	14-19	Single, No partner	10-19	Secondary	>meanhhs	1	2	1		1	1	0	0	0	0	Somewhat true	Somewhat true	Somewhat true	Somewhat true	Somewhat true	Somewhat true	Somewhat true	Somewhat true	Somewhat true	Somewhat true	20	3	No
185	1	youth	14-19	Single, No partner	10-19	Primary	<=meanhhs	1	1			1	0	0	0	1	0	Very True	Somewhat true	Very True	Somewhat true	Somewhat true	Somewhat true	Somewhat true	Somewhat true	Very True	Somewhat true	23	12	Yes
186	1	youth	20-24	Single, No partner	20-29	Above secondary	<=meanhhs	1	1	2		1	1	0	0	1	0	Very True	Very True	Very True	Very True	Very True	Very True	Very True	Very True	Very True	Very True	30	15	Yes
187	5	youth	14-19	Married	10-19	Primary	>meanhhs	1	3	2		0	1	0	0	1	0	Very True	Very True	Dont know	Somewhat true	Dont know	Dont know	Very True	Very True	Somewhat true	Not true at all	17	5	No
188	2	women	45-59	Married	30+	Primary	<=meanhhs	1	1			1	0	0	0	1	0	Very True	Very True	Very True	Not true at all	Very True	Somewhat true	Very True	Somewhat true	Somewhat true	Somewhat true	24	8	Yes
189	0	women	45-59	Widowed	30+	Primary	<=meanhhs	1	1			1	0	0	0	1	0	Not true at all	Dont know	Dont know	Dont know	Very True	Somewhat true	Somewhat true	Very True	Very True	Very True	17	6	No
190	1	men	25-29	Single, No partner	20-29	Above secondary	>meanhhs	1	1			1	0	0	0	1	0	Somewhat true	Somewhat true	Somewhat true	Somewhat true	Somewhat true	Somewhat true	Somewhat true	Somewhat true	Somewhat true	Somewhat true	20	9	Yes
191	5	youth	14-19	Single, No partner	10-19	Primary	>meanhhs	0	3			0	0	0	0	0	0	Somewhat true	Very True	Somewhat true	Very True	Somewhat true	Very True	Somewhat true	Very True	Somewhat true	Very True	25	2	No
192	2	women	35-39	Living together	30+	Primary	<=meanhhs	1	1			1	0	0	0	1	0	Very True	Very True	Very True	Very True	Somewhat true	Dont know	Very True	Dont know	Dont know	Very True	20	7	No
193	1	youth	14-19	Single, No partner	10-19	Primary	>meanhhs	1	1	2	3	1	1	0	0	1	0	Very True	Very True	Very True	Very True	Very True	Not true at all	Somewhat true	Dont know	Very True	Somewhat true	23	9	Yes
194	2	youth	20-24	Married	20-29	Primary	<=meanhhs	1	1	2		1	1	0	0	0	0	Very True	Very True	Very True	Very True	Very True	Very True	Very True	Very True	Very True	Very True	30	8	Yes
195	7	youth	20-24	Single with regular partner	20-29	Primary	>meanhhs	1	1			1	0	0	0	1	0	Very True	Very True	Very True	Very True	Very True	Very True	Very True	Very True	Very True	Very True	30	5	No
196	5	youth	20-24	Single, No partner	20-29	Primary	>meanhhs	1	3			0	0	0	0	1	0	Dont know	Dont know	Dont know	Dont know	Dont know	Dont know	Dont know	Dont know	Dont know	Dont know	0	3	No
197	5	men	40-44	Married	30+	Secondary	>meanhhs	1	1	99		1	0	0	0	0	0	Dont know	Somewhat true	Not true at all	Somewhat true	Somewhat true	Somewhat true	Somewhat true	Not true at all	Very True	Not true at all	16	8	Yes
198	3	men	40-44	Married	30+	Secondary	>meanhhs	1	1			1	0	0	0	1	0	Somewhat true	Very True	Very True	Very True	Very True	Very True	Very True	Very True	Very True	Very True	29	10	Yes
199	1	youth	14-19	Single, No partner	10-19	Secondary	>meanhhs	1	1			1	0	0	0	1	0	Not true at all	Very True	Dont know	Not true at all	Somewhat true	Very True	Very True	Very True	Very True	Very True	22	5	No
200	3	women	30-34	Married	30+	None	<=meanhhs	1	1			1	0	0	0	1	0	Very True	Somewhat true	Somewhat true	Somewhat true	Somewhat true	Not true at all	Somewhat true	Somewhat true	Somewhat true	Somewhat true	20	10	Yes
201	3	youth	20-24	Single, No partner	20-29	None	>meanhhs	0	1			1	0	0	0	1	0	Very True	Very True	Very True	Very True	Very True	Very True	Very True	Somewhat true	Somewhat true	Somewhat true	27	9	Yes
202	0	men	45-59	Widowed	30+	Primary	<=meanhhs	1	1			1	0	0	0	1	0	Dont know	Dont know	Dont know	Dont know	Dont know	Very True	Very True	Dont know	Dont know	Dont know	6	7	No
203	0	men	25-29	Single, No partner	20-29	None	<=meanhhs	1	1			1	0	0	0	1	0	Very True	Very True	Very True	Very True	Very True	Very True	Very True	Very True	Very True	Very True	30	14	Yes
204	2	women	30-34	Living together	30+	Primary	<=meanhhs	1	1			1	0	0	0	1	0	Somewhat true	Very True	Somewhat true	Very True	Somewhat true	Very True	Somewhat true	Very True	Somewhat true	Somewhat true	24	5	No
205	1	youth	20-24	Married	20-29	Primary	<=meanhhs	1	1			1	0	0	0	1	0	Very True	Very True	Very True	Very True	Very True	Very True	Very True	Very True	Very True	Very True	30	8	Yes
206	2	youth	20-24	Single, No partner	20-29	Above secondary	>meanhhs	1	3			0	0	0	0	1	0	Very True	Very True	Very True	Very True	Very True	Very True	Very True	Very True	Very True	Very True	30	6	No
207	4	men	20-24	Single, Non-regular partner	20-29	Secondary	>meanhhs	1	1			1	0	0	0	1	0	Very True	Very True	Very True	Very True	Very True	Very True	Very True	Very True	Very True	Very True	30	9	Yes
208	5	women	30-34	Married	30+	Primary	>meanhhs	1	1			1	0	0	0	1	0	Very True	Very True	Very True	Very True	Very True	Very True	Very True	Very True	Very True	Very True	30	4	No
209	3	youth	14-19	Single, No partner	10-19	Secondary	>meanhhs	1	1			1	0	0	0	1	0	Not true at all	Somewhat true	Somewhat true	Not true at all	Not true at all	Somewhat true	Not true at all	Not true at all	Not true at all	Not true at all	13	6	No
210	4	women	14-19	Single, No partner	10-19	Primary	>meanhhs	1	1			1	0	0	0	0	0	Very True	Very True	Very True	Very True	Very True	Somewhat true	Very True	Very True	Very True	Very True	29	5	No
211	1	youth	14-19	Married	10-19	Primary	>meanhhs	1	1			1	0	0	0	1	0	Somewhat true	Somewhat true	Somewhat true	Very True	Somewhat true	Somewhat true	Very True	Very True	Somewhat true	Somewhat true	23	4	No
212	4	men	45-59	Married	30+	Primary	>meanhhs	1	1			1	0	0	0	0	0	Very True	Very True	Very True	Very True	Very True	Dont know	Dont know	Dont know	Dont know	Dont know	15	3	No
213	2	men	40-44	Married	30+	Primary	>meanhhs	0	2			0	1	0	0	1	0	Very True	Somewhat true	Not true at all	Not true at all	Not true at all	Very True	Very True	Very True	Very True	Very True	23	5	No
214	5	women	30-34	Married	30+	Secondary	>meanhhs	1	1			1	0	0	0	1	0	Somewhat true	Somewhat true	Somewhat true	Not true at all	Somewhat true	Very True	Very True	Very True	Very True	Very True	24	7	No
215	3	men	25-29	Married	20-29	Primary	<=meanhhs	1	1	99		1	0	0	0	0	0	Not true at all	Somewhat true	Very True	Very True	Very True	Very True	Very True	Somewhat true	Somewhat true	Somewhat true	24	9	Yes
216	1	youth	20-24	Living together	20-29	Above secondary	<=meanhhs	1	1	2		1	1	0	0	1	0	Somewhat true	Not true at all	Somewhat true	Somewhat true	Somewhat true	Not true at all	Not true at all	Somewhat true	Somewhat true	Somewhat true	17	8	Yes
217	5	men	45-59	Married	30+	Primary	>meanhhs	1	1	2		1	1	0	0	1	0	Very True	Very True	Very True	Very True	Very True	Very True	Very True	Very True	Very True	Very True	30	15	Yes
218	2	youth	14-19	Single, No partner	10-19	Primary	<=meanhhs	1	1			1	0	0	0	1	0	Somewhat true	Somewhat true	Somewhat true	Somewhat true	Somewhat true	Somewhat true	Somewhat true	Somewhat true	Somewhat true	Somewhat true	20	7	No
219	1	youth	14-19	Single, No partner	10-19	Secondary	>meanhhs	1	1			1	0	0	0	1	0	Very True	Very True	Very True	Very True	Very True	Very True	Very True	Very True	Very True	Very True	30	9	Yes
220	0	men	25-29	Single with regular partner	20-29	Secondary	<=meanhhs	1	1			1	0	0	0	1	0	Very True	Very True	Very True	Very True	Very True	Very True	Very True	Very True	Very True	Very True	30	7	No
221	2	men	45-59	Living together	30+	Primary	<=meanhhs	1	1			1	0	0	0	1	0	Very True	Very True	Very True	Very True	Very True	Very True	Very True	Very True	Very True	Very True	30	8	Yes
222	3	youth	20-24	Single with regular partner	20-29	Above secondary	>meanhhs	1	1	2		1	1	0	0	1	0	Somewhat true	Very True	Very True	Somewhat true	Very True	Very True	Somewhat true	Somewhat true	Very True	Somewhat true	25	6	No
223	1	women	45-59	Single with regular partner	30+	Secondary	<=meanhhs	1	1			1	0	0	0	1	0	Somewhat true	Somewhat true	Somewhat true	Somewhat true	Somewhat true	Dont know	Dont know	Dont know	Dont know	Dont know	10	5	No
224	3	youth	14-19	Single, No partner	10-19	Secondary	>meanhhs	1	1	2		1	1	0	0	1	0	Very True	Very True	Very True	Very True	Very True	Very True	Not true at all	Very True	Very True	Somewhat true	27	15	Yes
225	1	youth	14-19	Single, No partner	10-19	Primary	<=meanhhs	1	1	2		1	1	0	0	0	0	Very True	Somewhat true	Very True	Somewhat true	Somewhat true	Very True	Very True	Very True	Somewhat true	Somewhat true	25	10	Yes
226	2	men	20-24	Single, Non-regular partner	20-29	Secondary	<=meanhhs	0	1			1	0	0	0	1	0	Not true at all	Not true at all	Not true at all	Somewhat true	Very True	Not true at all	Very True	Very True	Very True	Not true at all	19	7	No
227	2	youth	20-24	Single, No partner	20-29	Primary	<=meanhhs	1	1			1	0	0	0	1	0	Somewhat true	Somewhat true	Somewhat true	Very True	Very True	Somewhat true	Somewhat true	Somewhat true	Somewhat true	Somewhat true	22	5	No
228	3	women	40-44	Widowed	30+	Primary	<=meanhhs	0	1			1	0	0	0	1	0	Very True	Very True	Very True	Very True	Very True	Very True	Very True	Very True	Very True	Very True	30	5	No
229	3	youth	14-19	Single, No partner	10-19	Primary	>meanhhs	1	1			1	0	0	0	1	0	Very True	Very True	Very True	Dont know	Very True	Somewhat true	Somewhat true	Very True	Somewhat true	Dont know	21	5	No
230	2	men	14-19	Single, No partner	10-19	Primary	<=meanhhs	0	1			1	0	0	0	0	0	Not true at all	Not true at all	Somewhat true	Dont know	Very True	Somewhat true	Somewhat true	Dont know	Dont know	Not true at all	12	2	No
231	4	youth	20-24	Married	20-29	Secondary	>meanhhs	1	1			1	0	0	0	0	0	Very True	Very True	Very True	Very True	Very True	Very True	Very True	Very True	Very True	Very True	30	8	Yes
232	4	men	25-29	Single, No partner	20-29	Secondary	>meanhhs	1	1			1	0	0	0	1	0	Very True	Very True	Very True	Very True	Very True	Very True	Very True	Very True	Very True	Very True	30	6	No
233	4	youth	20-24	Married	20-29	Primary	>meanhhs	1	1			1	0	0	0	0	0	Somewhat true	Somewhat true	Very True	Somewhat true	Not true at all	Not true at all	Not true at all	Not true at all	Not true at all	Not true at all	15	7	No
234	0	women	20-24	Single, No partner	20-29	Primary	<=meanhhs	1	1			1	0	0	0	1	0	Dont know	Dont know	Dont know	Dont know	Dont know	Dont know	Dont know	Dont know	Dont know	Dont know	0	8	Yes
235	2	men	45-59	Living together	30+	Primary	<=meanhhs	1	1			1	0	0	0	1	0	Not true at all	Somewhat true	Very True	Very True	Very True	Very True	Somewhat true	Very True	Very True	Somewhat true	25	7	No
236	1	youth	20-24	Married	20-29	Primary	<=meanhhs	1	3			0	0	0	0	1	0	Somewhat true	Somewhat true	Somewhat true	Somewhat true	Somewhat true	Dont know	Dont know	Dont know	Dont know	Dont know	10	3	No
237	3	men	30-34	Married	30+	Secondary	<=meanhhs	1	1			1	0	0	0	1	0	Very True	Very True	Very True	Very True	Very True	Very True	Very True	Very True	Very True	Very True	30	5	No
238	0	women	45-59	Married	30+	Primary	<=meanhhs	1	1			1	0	0	0	0	0	Not true at all	Very True	Very True	Very True	Very True	Very True	Very True	Very True	Very True	Very True	28	6	No
239	2	women	35-39	Widowed	30+	Primary	<=meanhhs	1	1			1	0	0	0	1	0	Very True	Very True	Very True	Very True	Very True	Very True	Very True	Very True	Very True	Somewhat true	29	8	Yes
240	3	youth	14-19	Single, No partner	10-19	Primary	>meanhhs	0	1			1	0	0	0	1	0	Dont know	Not true at all	Somewhat true	Not true at all	Not true at all	Very True	Somewhat true	Not true at all	Not true at all	Somewhat true	14	4	No
241	2	women	30-34	Married	30+	Primary	<=meanhhs	1	1			1	0	0	0	1	0	Very True	Very True	Very True	Very True	Very True	Very True	Very True	Very True	Somewhat true	Very True	29	7	No
242	5	youth	20-24	Single, No partner	20-29	Secondary	>meanhhs	1	3			0	0	0	0	0	0	Somewhat true	Very True	Not true at all	Somewhat true	Not true at all	Not true at all	Not true at all	Not true at all	Not true at all	Not true at all	14	3	No
243	2	youth	20-24	Married	20-29	Secondary	>meanhhs	0	1			1	0	0	0	1	0	Somewhat true	Somewhat true	Somewhat true	Somewhat true	Somewhat true	Somewhat true	Somewhat true	Somewhat true	Somewhat true	Somewhat true	20	6	No
244	3	youth	14-19	Single, No partner	10-19	Secondary	>meanhhs	0	1	3		1	0	0	0	1	0	Somewhat true	Very True	Very True	Very True	Very True	Very True	Very True	Very True	Very True	Very True	29	8	Yes
245	2	women	30-34	Married	30+	Secondary	<=meanhhs	1	1			1	0	0	0	1	0	Dont know	Somewhat true	Somewhat true	Dont know	Dont know	Somewhat true	Dont know	Dont know	Dont know	Dont know	6	6	No
246	3	youth	14-19	Single, No partner	10-19	Primary	>meanhhs	1	2			0	1	0	0	1	0	Somewhat true	Very True	Somewhat true	Somewhat true	Somewhat true	Somewhat true	Somewhat true	Somewhat true	Somewhat true	Somewhat true	21	7	No
247	0	youth	20-24	Married	20-29	Primary	<=meanhhs	1	1	2		1	1	0	0	1	0	Somewhat true	Very True	Very True	Somewhat true	Somewhat true	Somewhat true	Somewhat true	Somewhat true	Somewhat true	Somewhat true	22	15	Yes
248	1	youth	14-19	Single, No partner	10-19	Primary	>meanhhs	1	1			1	0	0	0	1	0	Very True	Very True	Very True	Very True	Very True	Very True	Very True	Very True	Very True	Very True	30	6	No
249	2	youth	20-24	Married	20-29	Primary	<=meanhhs	0	1			1	0	0	0	1	0	Somewhat true	Somewhat true	Somewhat true	Somewhat true	Somewhat true	Somewhat true	Somewhat true	Somewhat true	Somewhat true	Somewhat true	20	7	No
250	0	women	25-29	Single, No partner	20-29	Above secondary	<=meanhhs	1	1			1	0	0	0	1	0	Very True	Very True	Very True	Very True	Very True	Somewhat true	Very True	Very True	Very True	Very True	29	7	No
251	3	men	45-59	Married	30+	Secondary	>meanhhs	1	1			1	0	0	0	1	0	Very True	Very True	Very True	Very True	Very True	Very True	Very True	Somewhat true	Somewhat true	Somewhat true	27	7	No
252	1	youth	14-19	Single, No partner	10-19	Secondary	>meanhhs	1	1			1	0	0	0	1	0	Very True	Very True	Very True	Very True	Somewhat true	Not true at all	Not true at all	Not true at all	Not true at all	Not true at all	19	6	No
253	2	youth	14-19	Married	10-19	Secondary	>meanhhs	1	1			1	0	0	0	1	0	Very True	Very True	Very True	Very True	Very True	Very True	Very True	Very True	Very True	Very True	30	8	Yes
254	1	youth	20-24	Married	20-29	Secondary	<=meanhhs	1	1			1	0	0	0	1	0	Very True	Very True	Very True	Very True	Very True	Very True	Very True	Very True	Very True	Very True	30	5	No
255	1	women	35-39	Married	30+	Primary	<=meanhhs	1	1			1	0	0	0	1	0	Very True	Somewhat true	Somewhat true	Somewhat true	Somewhat true	Dont know	Somewhat true	Somewhat true	Somewhat true	Somewhat true	19	5	No
256	0	youth	14-19	Single, No partner	10-19	Primary	<=meanhhs	1	3			0	0	0	0	1	0	Somewhat true	Not true at all	Somewhat true	Very True	Somewhat true	Very True	Somewhat true	Not true at all	Not true at all	Not true at all	18	4	No
257	2	men	45-59	Married	30+	Primary	>meanhhs	1	99	1		1	0	0	0	1	0	Very True	Very True	Very True	Very True	Very True	Very True	Very True	Very True	Very True	Very True	30	7	No
258	0	youth	14-19	Single, No partner	10-19	Primary	<=meanhhs	1	3			0	0	0	0	0	0	Somewhat true	Dont know	Not true at all	Somewhat true	Very True	Very True	Somewhat true	Somewhat true	Dont know	Dont know	15	3	No
259	2	men	14-19	Single, No partner	10-19	Primary	<=meanhhs	0	1			1	0	0	0	1	0	Not true at all	Not true at all	Somewhat true	Not true at all	Very True	Very True	Very True	Very True	Very True	Very True	23	2	No
260	2	women	20-24	Married	20-29	Primary	<=meanhhs	1	1			1	0	0	0	1	0	Very True	Somewhat true	Somewhat true	Somewhat true	Very True	Very True	Very True	Very True	Somewhat true	Very True	26	9	Yes
261	3	men	40-44	Married	30+	Above secondary	>meanhhs	1	1	2		1	1	0	0	1	0	Very True	Very True	Very True	Somewhat true	Somewhat true	Very True	Very True	Very True	Very True	Very True	28	10	Yes
262	5	youth	14-19	Single, No partner	10-19	Primary	>meanhhs	1	1			1	0	0	0	1	0	Very True	Very True	Very True	Very True	Very True	Very True	Very True	Very True	Very True	Very True	30	7	No
263	0	women	45-59	Married	30+	None	>meanhhs	1	1			1	0	0	0	1	0	Very True	Very True	Very True	Very True	Very True	Very True	Dont know	Dont know	Dont know	Dont know	18	8	Yes
264	3	men	35-39	Married	30+	Primary	>meanhhs	1	1			1	0	0	0	1	0	Very True	Very True	Very True	Very True	Very True	Very True	Very True	Very True	Very True	Very True	30	5	No
265	1	youth	20-24	Single, No partner	20-29	Secondary	<=meanhhs	1	1			1	0	0	0	1	0	Very True	Very True	Very True	Very True	Very True	Very True	Very True	Very True	Very True	Very True	30	7	No
266	1	men	20-24	Married	20-29	Primary	>meanhhs	1	1			1	0	0	0	1	0	Very True	Very True	Very True	Very True	Very True	Not true at all	Very True	Somewhat true	Very True	Not true at all	25	8	Yes
267	2	women	20-24	Married	20-29	Primary	<=meanhhs	1	1	99		1	0	0	0	1	0	Very True	Very True	Very True	Very True	Very True	Very True	Very True	Very True	Very True	Very True	30	5	No
268	2	youth	14-19	Single, No partner	10-19	None	>meanhhs	0	3			0	0	0	0	0	0	Somewhat true	Dont know	Somewhat true	Dont know	Dont know	Dont know	Dont know	Dont know	Dont know	Dont know	4	3	No
269	3	women	45-59	Married	30+	Primary	>meanhhs	1	99	1		1	0	0	0	1	0	Very True	Very True	Very True	Very True	Very True	Very True	Very True	Very True	Very True	Very True	30	4	No
270	1	youth	20-24	Married	20-29	Primary	<=meanhhs	1	1			1	0	0	0	1	0	Very True	Very True	Very True	Very True	Very True	Very True	Very True	Very True	Very True	Very True	30	12	Yes
271	1	men	20-24	Married	20-29	Primary	<=meanhhs	0	1			1	0	0	0	1	0	Very True	Very True	Very True	Very True	Very True	Very True	Very True	Very True	Very True	Very True	30	11	Yes
272	2	men	45-59	Married	30+	Above secondary	>meanhhs	1	1	2		1	1	0	0	1	0	Very True	Very True	Somewhat true	Somewhat true	Somewhat true	Very True	Very True	Very True	Very True	Somewhat true	26	12	Yes
273	5	men	40-44	Divorced/Separated	30+	Secondary	>meanhhs	1	1			1	0	0	0	1	0	Very True	Very True	Somewhat true	Somewhat true	Very True	Very True	Very True	Very True	Somewhat true	Somewhat true	26	7	No
274	3	women	20-24	Married	20-29	Secondary	<=meanhhs	1	99	1		1	0	0	0	1	0	Somewhat true	Somewhat true	Somewhat true	Somewhat true	Somewhat true	Somewhat true	Somewhat true	Somewhat true	Somewhat true	Somewhat true	20	9	Yes
275	0	men	25-29	Single, No partner	20-29	Above secondary	<=meanhhs	1	1			1	0	0	0	1	0	Somewhat true	Very True	Somewhat true	Somewhat true	Somewhat true	Somewhat true	Somewhat true	Somewhat true	Somewhat true	Somewhat true	21	5	No
276	4	women	30-34	Married	30+	Primary	>meanhhs	1	1	2		1	1	0	0	1	0	Dont know	Somewhat true	Somewhat true	Somewhat true	Somewhat true	Very True	Somewhat true	Not true at all	Dont know	Dont know	14	7	No
277	1	men	25-29	Divorced/Separated	20-29	Primary	<=meanhhs	0	1			1	0	0	0	1	0	Somewhat true	Very True	Somewhat true	Somewhat true	Somewhat true	Very True	Somewhat true	Somewhat true	Somewhat true	Somewhat true	22	11	Yes
278	2	youth	14-19	Single, No partner	10-19	Primary	>meanhhs	1	1			1	0	0	0	1	0	Not true at all	Somewhat true	Somewhat true	Very True	Not true at all	Somewhat true	Very True	Not true at all	Somewhat true	Somewhat true	19	6	No
279	6	youth	14-19	Single, No partner	10-19	Primary	>meanhhs	1	1			1	0	0	0	1	0	Dont know	Dont know	Dont know	Dont know	Dont know	Dont know	Not true at all	Somewhat true	Very True	Somewhat true	8	6	No
280	2	youth	14-19	Single, No partner	10-19	Secondary	>meanhhs	0	1			1	0	0	0	1	0	Very True	Dont know	Very True	Very True	Dont know	Very True	Very True	Somewhat true	Somewhat true	Very True	22	7	No
281	2	women	40-44	Widowed	30+	None	>meanhhs	0	1			1	0	0	0	1	0	Somewhat true	Somewhat true	Somewhat true	Somewhat true	Somewhat true	Dont know	Dont know	Dont know	Dont know	Dont know	10	11	Yes
282	0	men	20-24	Single, No partner	20-29	Secondary	<=meanhhs	1	1			1	0	0	0	1	0	Very True	Very True	Very True	Dont know	Very True	Somewhat true	Somewhat true	Very True	Somewhat true	Very True	24	7	No
283	3	women	30-34	Married	30+	Secondary	<=meanhhs	1	1			1	0	0	0	1	0	Dont know	Dont know	Dont know	Dont know	Dont know	Dont know	Dont know	Dont know	Dont know	Dont know	0	8	Yes
284	1	youth	14-19	Single with regular partner	10-19	Secondary	<=meanhhs	1	1			1	0	0	0	1	0	Not true at all	Somewhat true	Not true at all	Very True	Very True	Very True	Very True	Very True	Not true at all	Very True	23	7	No
285	2	women	25-29	Married	20-29	Primary	<=meanhhs	1	1	2		1	1	0	0	1	0	Somewhat true	Dont know	Somewhat true	Somewhat true	Somewhat true	Very True	Somewhat true	Very True	Very True	Somewhat true	21	9	Yes
286	6	youth	20-24	Single, Non-regular partner	20-29	Secondary	>meanhhs	1	1	3		1	0	0	0	1	0	Very True	Very True	Very True	Very True	Very True	Not true at all	Not true at all	Not true at all	Very True	Somewhat true	23	6	No
287	3	youth	14-19	Single, Non-regular partner	10-19	Primary	>meanhhs	0	1			1	0	0	0	1	0	Dont know	Dont know	Dont know	Dont know	Dont know	Dont know	Dont know	Dont know	Dont know	Dont know	0	5	No
288	6	women	25-29	Married	20-29	Primary	>meanhhs	1	1			1	0	0	0	1	0	Not true at all	Not true at all	Very True	Somewhat true	Very True	Not true at all	Somewhat true	Not true at all	Very True	Dont know	17	9	Yes
289	2	women	35-39	Widowed	30+	Primary	<=meanhhs	1	1			1	0	0	0	0	0	Very True	Somewhat true	Very True	Very True	Not true at all	Very True	Very True	Very True	Very True	Not true at all	25	4	No
290	7	youth	20-24	Single, No partner	20-29	Secondary	>meanhhs	1	1			1	0	0	0	1	0	Very True	Very True	Very True	Very True	Very True	Very True	Very True	Somewhat true	Very True	Somewhat true	28	9	Yes
291	0	youth	14-19	Single, No partner	10-19	Primary	<=meanhhs	0	3			0	0	0	0	1	0	Somewhat true	Somewhat true	Somewhat true	Somewhat true	Somewhat true	Somewhat true	Somewhat true	Somewhat true	Somewhat true	Somewhat true	20	4	No
292	0	men	20-24	Single, No partner	20-29	Primary	<=meanhhs	1	1	2		1	1	0	0	0	0	Somewhat true	Somewhat true	Somewhat true	Somewhat true	Somewhat true	Somewhat true	Somewhat true	Somewhat true	Somewhat true	Somewhat true	20	5	No
293	0	men	20-24	Single, No partner	20-29	Primary	<=meanhhs	1	1			1	0	0	0	1	0	Very True	Very True	Very True	Very True	Very True	Somewhat true	Very True	Not true at all	Not true at all	Very True	25	5	No
294	2	women	20-24	Single, No partner	20-29	Primary	<=meanhhs	0	1			1	0	0	0	1	0	Dont know	Dont know	Dont know	Dont know	Dont know	Very True	Dont know	Very True	Dont know	Dont know	6	4	No
295	6	youth	14-19	Single, No partner	10-19	Primary	>meanhhs	1	1			1	0	0	0	0	0	Dont know	Dont know	Dont know	Dont know	Dont know	Dont know	Dont know	Dont know	Dont know	Dont know	0	3	No
296	4	women	30-34	Married	30+	Primary	>meanhhs	1	1			1	0	0	0	1	0	Very True	Somewhat true	Very True	Not true at all	Not true at all	Somewhat true	Not true at all	Very True	Not true at all	Somewhat true	19	8	Yes
297	3	youth	14-19	Single, Non-regular partner	10-19	Secondary	>meanhhs	0	3			0	0	0	0	0	0	Dont know	Dont know	Dont know	Dont know	Dont know	Dont know	Dont know	Dont know	Dont know	Dont know	0	0	No
298	1	youth	20-24	Single, No partner	20-29	Above secondary	<=meanhhs	1	1			1	0	0	0	1	0	Very True	Very True	Very True	Very True	Very True	Very True	Very True	Very True	Very True	Very True	30	6	No
299	5	youth	14-19	Single, No partner	10-19	Primary	>meanhhs	1	3			0	0	0	0	1	0	Very True	Very True	Very True	Very True	Very True	Very True	Very True	Dont know	Dont know	Dont know	21	4	No
300	1	women	25-29	Married	20-29	Primary	<=meanhhs	1	1			1	0	0	0	1	0	Very True	Very True	Very True	Very True	Very True	Very True	Very True	Very True	Very True	Very True	30	7	No
301	1	women	40-44	Married	30+	None	>meanhhs	1	1			1	0	0	0	1	0	Very True	Very True	Very True	Very True	Very True	Very True	Very True	Somewhat true	Very True	Very True	29	6	No
302	4	women	25-29	Married	20-29	None	>meanhhs	0	1			1	0	0	0	1	0	Not true at all	Not true at all	Not true at all	Dont know	Dont know	Dont know	Dont know	Dont know	Dont know	Dont know	3	4	No
303	0	youth	20-24	Married	20-29	Primary	<=meanhhs	1	1	2		1	1	0	0	1	0	Very True	Very True	Very True	Very True	Very True	Very True	Somewhat true	Very True	Somewhat true	Somewhat true	27	12	Yes
304	4	youth	14-19	Single, No partner	10-19	Primary	>meanhhs	1	1	3		1	0	0	0	0	0	Very True	Somewhat true	Very True	Very True	Very True	Dont know	Not true at all	Somewhat true	Not true at all	Somewhat true	20	3	No
305	4	women	25-29	Married	20-29	Primary	>meanhhs	1	1			1	0	0	0	1	0	Very True	Very True	Very True	Very True	Very True	Very True	Very True	Very True	Very True	Very True	30	10	Yes
306	1	youth	20-24	Single, No partner	20-29	Secondary	>meanhhs	1	1			1	0	0	0	1	0	Somewhat true	Somewhat true	Somewhat true	Somewhat true	Somewhat true	Somewhat true	Somewhat true	Somewhat true	Somewhat true	Somewhat true	20	14	Yes
307	0	youth	20-24	Single, No partner	20-29	Above secondary	<=meanhhs	1	1	2		1	1	0	0	1	0	Somewhat true	Very True	Very True	Somewhat true	Very True	Somewhat true	Somewhat true	Very True	Very True	Somewhat true	25	10	Yes
308	2	women	45-59	Living together	30+	Secondary	<=meanhhs	1	1			1	0	0	0	1	0	Very True	Very True	Very True	Somewhat true	Somewhat true	Dont know	Dont know	Somewhat true	Somewhat true	Somewhat true	19	8	Yes
309	3	youth	20-24	Divorced/Separated	20-29	Secondary	>meanhhs	1	3	1		1	0	0	0	1	0	Somewhat true	Somewhat true	Very True	Somewhat true	Somewhat true	Somewhat true	Somewhat true	Somewhat true	Very True	Somewhat true	22	5	No
310	0	youth	14-19	Single with regular partner	10-19	Secondary	<=meanhhs	0	1	2		1	1	0	0	0	0	Somewhat true	Somewhat true	Somewhat true	Somewhat true	Somewhat true	Somewhat true	Very True	Somewhat true	Somewhat true	Somewhat true	21	8	Yes
311	1	youth	14-19	Single, No partner	10-19	Primary	<=meanhhs	0	1			1	0	0	0	1	0	Very True	Very True	Very True	Very True	Very True	Somewhat true	Somewhat true	Very True	Very True	Very True	28	4	No
312	4	women	35-39	Married	30+	Secondary	>meanhhs	1	1			1	0	0	0	1	0	Somewhat true	Somewhat true	Very True	Somewhat true	Somewhat true	Very True	Somewhat true	Not true at all	Somewhat true	Not true at all	20	8	Yes
313	2	women	30-34	Single, No partner	30+	Primary	<=meanhhs	0	1			1	0	0	0	1	0	Very True	Very True	Very True	Very True	Very True	Very True	Very True	Very True	Very True	Very True	30	7	No
314	0	men	45-59	Married	30+	Primary	<=meanhhs	1	1			1	0	0	0	1	0	Very True	Very True	Very True	Very True	Not true at all	Very True	Very True	Somewhat true	Very True	Very True	27	9	Yes
315	1	youth	14-19	Single, No partner	10-19	Primary	>meanhhs	0	1			1	0	0	0	0	0	Somewhat true	Somewhat true	Very True	Somewhat true	Somewhat true	Very True	Very True	Very True	Somewhat true	Somewhat true	24	4	No
316	4	men	35-39	Married	30+	Secondary	>meanhhs	1	1			1	0	0	0	1	0	Very True	Very True	Very True	Very True	Very True	Very True	Very True	Very True	Very True	Very True	30	5	No
317	5	women	35-39	Married	30+	Secondary	>meanhhs	1	1			1	0	0	0	0	0	Very True	Very True	Very True	Very True	Very True	Very True	Very True	Somewhat true	Very True	Very True	29	4	No
318	0	men	40-44	Married	30+	None	<=meanhhs	0	1			1	0	0	0	0	0	Dont know	Dont know	Dont know	Dont know	Dont know	Dont know	Dont know	Dont know	Dont know	Dont know	0	2	No
319	4	youth	14-19	Single, No partner	10-19	Secondary	>meanhhs	1	3			0	0	0	0	1	0	Very True	Somewhat true	Very True	Very True	Very True	Very True	Somewhat true	Very True	Very True	Very True	28	3	No
320	1	youth	14-19	Single, No partner	10-19	Primary	<=meanhhs	1	1			1	0	0	0	1	0	Somewhat true	Somewhat true	Somewhat true	Somewhat true	Somewhat true	Somewhat true	Somewhat true	Somewhat true	Somewhat true	Somewhat true	20	14	Yes
321	3	men	25-29	Living together	20-29	Primary	<=meanhhs	1	1			1	0	0	0	1	0	Somewhat true	Somewhat true	Very True	Somewhat true	Somewhat true	Somewhat true	Very True	Somewhat true	Somewhat true	Somewhat true	22	8	Yes
322	2	youth	20-24	Single, No partner	20-29	Primary	<=meanhhs	1	1			1	0	0	0	1	0	Very True	Very True	Very True	Very True	Very True	Very True	Somewhat true	Somewhat true	Somewhat true	Somewhat true	26	13	Yes
323	3	men	40-44	Married	30+	Primary	>meanhhs	1	1			1	0	0	0	1	0	Somewhat true	Very True	Very True	Very True	Very True	Very True	Somewhat true	Somewhat true	Somewhat true	Very True	26	5	No
324	0	youth	14-19	Single, No partner	10-19	Primary	<=meanhhs	1	1			1	0	0	0	1	0	Very True	Very True	Very True	Very True	Very True	Very True	Very True	Very True	Very True	Very True	30	6	No
325	0	youth	14-19	Single with regular partner	10-19	Primary	<=meanhhs	0	1	2		1	1	0	0	0	0	Somewhat true	Somewhat true	Somewhat true	Somewhat true	Somewhat true	Somewhat true	Very True	Somewhat true	Somewhat true	Somewhat true	21	9	Yes
326	4	women	35-39	Married	30+	Primary	>meanhhs	1	1			1	0	0	0	1	0	Very True	Very True	Very True	Very True	Very True	Somewhat true	Somewhat true	Somewhat true	Somewhat true	Somewhat true	25	12	Yes
327	1	women	40-44	Married	30+	Primary	<=meanhhs	1	1			1	0	0	0	1	0	Somewhat true	Somewhat true	Somewhat true	Somewhat true	Somewhat true	Somewhat true	Somewhat true	Somewhat true	Somewhat true	Somewhat true	20	7	No
328	0	youth	14-19	Single, No partner	10-19	Above secondary	<=meanhhs	1	3			0	0	0	0	1	0	Not true at all	Not true at all	Somewhat true	Very True	Not true at all	Somewhat true	Not true at all	Very True	Not true at all	Very True	18	5	No
329	1	women	35-39	Married	30+	Primary	>meanhhs	1	1	2		1	1	0	0	1	0	Very True	Somewhat true	Very True	Dont know	Not true at all	Somewhat true	Somewhat true	Somewhat true	Somewhat true	Somewhat true	19	10	Yes
330	1	women	40-44	Living together	30+	Secondary	<=meanhhs	1	1			1	0	0	0	1	0	Very True	Very True	Very True	Very True	Very True	Somewhat true	Somewhat true	Somewhat true	Somewhat true	Somewhat true	25	8	Yes
331	1	men	25-29	Living together	20-29	Primary	<=meanhhs	1	1			1	0	0	0	1	0	Somewhat true	Very True	Not true at all	Very True	Very True	Very True	Very True	Very True	Very True	Somewhat true	26	7	No
332	2	youth	20-24	Single, Non-regular partner	20-29	Secondary	>meanhhs	1	1			1	0	0	0	1	0	Very True	Somewhat true	Somewhat true	Very True	Somewhat true	Very True	Somewhat true	Somewhat true	Somewhat true	Somewhat true	23	7	No
333	2	men	30-34	Married	30+	Secondary	<=meanhhs	1	1			1	0	0	0	1	0	Dont know	Dont know	Dont know	Dont know	Dont know	Dont know	Dont know	Dont know	Dont know	Dont know	0	6	No
334	3	youth	14-19	Single, No partner	10-19	Primary	>meanhhs	1	1			1	0	0	0	1	0	Very True	Very True	Very True	Very True	Very True	Very True	Very True	Very True	Very True	Very True	30	4	No
335	4	youth	14-19	Single, No partner	10-19	Primary	>meanhhs	1	1			1	0	0	0	0	0	Somewhat true	Very True	Somewhat true	Somewhat true	Dont know	Somewhat true	Dont know	Somewhat true	Somewhat true	Somewhat true	17	4	No
336	2	men	25-29	Married	20-29	Primary	<=meanhhs	1	1			1	0	0	0	1	0	Very True	Very True	Very True	Very True	Very True	Very True	Very True	Very True	Very True	Very True	30	9	Yes
337	2	men	40-44	Married	30+	Primary	>meanhhs	1	1			1	0	0	0	1	0	Somewhat true	Somewhat true	Somewhat true	Somewhat true	Somewhat true	Dont know	Dont know	Dont know	Dont know	Dont know	10	7	No
338	5	youth	20-24	Married	20-29	Primary	>meanhhs	0	1			1	0	0	0	0	0	Somewhat true	Very True	Very True	Dont know	Very True	Not true at all	Very True	Dont know	Dont know	Dont know	15	5	No
339	3	women	30-34	Married	30+	Above secondary	<=meanhhs	1	1			1	0	0	0	1	0	Not true at all	Somewhat true	Somewhat true	Somewhat true	Very True	Very True	Somewhat true	Somewhat true	Not true at all	Somewhat true	20	6	No
340	4	men	25-29	Married	20-29	Secondary	>meanhhs	1	99			0	0	0	0	1	0	Very True	Somewhat true	Very True	Very True	Very True	Very True	Very True	Very True	Very True	Very True	29	6	No
341	0	youth	14-19	Single, No partner	10-19	Primary	<=meanhhs	0	1			1	0	0	0	0	0	Very True	Very True	Very True	Very True	Very True	Very True	Very True	Very True	Very True	Very True	30	1	No
342	1	youth	14-19	Single, No partner	10-19	Secondary	>meanhhs	1	1			1	0	0	0	1	0	Somewhat true	Somewhat true	Somewhat true	Somewhat true	Somewhat true	Somewhat true	Very True	Somewhat true	Somewhat true	Somewhat true	21	8	Yes
343	2	youth	14-19	Single, No partner	10-19	Primary	<=meanhhs	1	1			1	0	0	0	1	0	Somewhat true	Somewhat true	Somewhat true	Somewhat true	Somewhat true	Very True	Somewhat true	Somewhat true	Somewhat true	Somewhat true	21	6	No
344	1	men	20-24	Married	20-29	Secondary	<=meanhhs	1	1			1	0	0	0	1	0	Very True	Very True	Very True	Very True	Very True	Very True	Very True	Very True	Very True	Very True	30	5	No
345	0	men	45-59	Married	30+	Secondary	<=meanhhs	0	1	2		1	1	0	0	1	0	Very True	Very True	Very True	Very True	Very True	Not true at all	Not true at all	Somewhat true	Very True	Very True	25	10	Yes
346	2	youth	14-19	Single, No partner	10-19	Primary	<=meanhhs	1	1	3		1	0	0	0	1	0	Not true at all	Not true at all	Very True	Not true at all	Very True	Not true at all	Not true at all	Very True	Very True	Dont know	17	8	Yes
347	1	youth	20-24	Single, Non-regular partner	20-29	Primary	>meanhhs	1	1			1	0	0	0	1	0	Very True	Very True	Very True	Very True	Very True	Very True	Very True	Very True	Very True	Very True	30	4	No
348	5	youth	20-24	Single, No partner	20-29	Secondary	>meanhhs	1	1			1	0	0	0	1	0	Very True	Very True	Very True	Very True	Very True	Very True	Very True	Very True	Very True	Very True	30	6	No
349	4	youth	14-19	Single, No partner	10-19	Primary	>meanhhs	1	1			1	0	0	0	0	0	Somewhat true	Somewhat true	Very True	Very True	Very True	Somewhat true	Somewhat true	Somewhat true	Very True	Very True	25	3	No
350	5	men	45-59	Married	30+	Above secondary	>meanhhs	1	1	2		1	1	0	0	1	0	Very True	Very True	Very True	Very True	Very True	Very True	Somewhat true	Very True	Somewhat true	Very True	28	9	Yes
351	1	youth	20-24	Single, No partner	20-29	Secondary	>meanhhs	1	1			1	0	0	0	1	0	Very True	Very True	Very True	Very True	Very True	Not true at all	Somewhat true	Somewhat true	Somewhat true	Somewhat true	24	9	Yes
352	4	youth	20-24	Single, No partner	20-29	Secondary	>meanhhs	1	1			1	0	0	0	1	0	Somewhat true	Not true at all	Very True	Very True	Very True	Very True	Somewhat true	Somewhat true	Somewhat true	Somewhat true	23	11	Yes
353	0	youth	14-19	Single, No partner	10-19	Secondary	<=meanhhs	1	1	2		1	1	0	0	1	0	Very True	Very True	Very True	Very True	Very True	Very True	Very True	Very True	Very True	Very True	30	15	Yes
354	2	youth	20-24	Single, No partner	20-29	Secondary	>meanhhs	1	1			1	0	0	0	1	0	Very True	Very True	Somewhat true	Somewhat true	Somewhat true	Very True	Very True	Somewhat true	Somewhat true	Somewhat true	24	5	No
355	2	men	25-29	Single with regular partner	20-29	Above secondary	>meanhhs	1	1			1	0	0	0	1	0	Very True	Very True	Very True	Very True	Very True	Very True	Very True	Very True	Very True	Very True	30	7	No
356	4	youth	14-19	Single, No partner	10-19	Primary	>meanhhs	1	1			1	0	0	0	1	0	Very True	Very True	Very True	Very True	Very True	Very True	Very True	Very True	Very True	Very True	30	6	No
357	0	youth	20-24	Single, No partner	20-29	Secondary	<=meanhhs	1	1			1	0	0	0	1	0	Very True	Very True	Very True	Very True	Very True	Very True	Very True	Very True	Very True	Very True	30	10	Yes
358	0	youth	20-24	Single, No partner	20-29	Secondary	>meanhhs	1	1			1	0	0	0	0	0	Very True	Very True	Very True	Very True	Very True	Somewhat true	Very True	Very True	Very True	Somewhat true	28	5	No
359	1	youth	20-24	Married	20-29	Primary	>meanhhs	1	1			1	0	0	0	1	0	Very True	Very True	Very True	Very True	Very True	Very True	Very True	Very True	Very True	Very True	30	8	Yes
360	3	youth	20-24	Single, Non-regular partner	20-29	Above secondary	>meanhhs	0	1			1	0	0	0	1	0	Very True	Very True	Very True	Very True	Very True	Very True	Very True	Very True	Very True	Very True	30	13	Yes
361	1	women	25-29	Married	20-29	None	<=meanhhs	1	1			1	0	0	0	1	0	Very True	Very True	Somewhat true	Somewhat true	Somewhat true	Very True	Very True	Somewhat true	Somewhat true	Somewhat true	24	10	Yes
362	2	men	20-24	Married	20-29	Secondary	>meanhhs	0	1			1	0	0	0	1	0	Very True	Very True	Very True	Very True	Very True	Very True	Very True	Somewhat true	Very True	Somewhat true	28	7	No
363	4	youth	14-19	Single, No partner	10-19	Primary	>meanhhs	1	1			1	0	0	0	1	0	Somewhat true	Somewhat true	Somewhat true	Somewhat true	Somewhat true	Not true at all	Not true at all	Somewhat true	Somewhat true	Somewhat true	18	8	Yes
364	0	youth	20-24	Married	20-29	Above secondary	<=meanhhs	1	1			1	0	0	0	1	0	Very True	Very True	Very True	Very True	Very True	Very True	Somewhat true	Somewhat true	Very True	Very True	28	12	Yes
365	1	men	35-39	Married	30+	Secondary	<=meanhhs	1	1			1	0	0	0	0	0	Somewhat true	Not true at all	Somewhat true	Not true at all	Somewhat true	Somewhat true	Somewhat true	Not true at all	Somewhat true	Somewhat true	17	5	No
366	1	youth	14-19	Single, No partner	10-19	Primary	<=meanhhs	1	1			1	0	0	0	1	0	Not true at all	Dont know	Dont know	Dont know	Dont know	Very True	Very True	Very True	Very True	Very True	16	8	Yes
367	2	men	35-39	Married	30+	Primary	<=meanhhs	1	1	2		1	1	0	0	1	0	Very True	Somewhat true	Not true at all	Somewhat true	Not true at all	Very True	Somewhat true	Somewhat true	Not true at all	Not true at all	18	9	Yes
368	1	women	35-39	Single, Non-regular partner	30+	Primary	<=meanhhs	1	1			1	0	0	0	1	0	Not true at all	Somewhat true	Very True	Somewhat true	Somewhat true	Very True	Somewhat true	Somewhat true	Somewhat true	Somewhat true	21	7	No
369	3	men	45-59	Married	30+	Primary	>meanhhs	1	1			1	0	0	0	1	0	Somewhat true	Very True	Very True	Very True	Very True	Very True	Very True	Very True	Very True	Somewhat true	28	12	Yes
370	2	men	25-29	Married	20-29	Above secondary	<=meanhhs	1	1			1	0	0	0	1	0	Dont know	Very True	Very True	Very True	Very True	Very True	Very True	Very True	Very True	Very True	27	7	No
371	1	youth	14-19	Single, No partner	10-19	Secondary	<=meanhhs	1	1			1	0	0	0	1	0	Very True	Somewhat true	Somewhat true	Very True	Very True	Very True	Very True	Very True	Very True	Very True	28	6	No
372	0	women	20-24	Single, No partner	20-29	Secondary	<=meanhhs	1	1			1	0	0	0	1	0	Somewhat true	Somewhat true	Very True	Very True	Somewhat true	Very True	Very True	Very True	Very True	Somewhat true	26	8	Yes
373	4	women	30-34	Married	30+	Primary	>meanhhs	1	99			0	0	0	0	1	0	Not true at all	Not true at all	Very True	Very True	Somewhat true	Somewhat true	Somewhat true	Somewhat true	Not true at all	Very True	20	5	No
374	4	youth	14-19	Single, No partner	10-19	Primary	>meanhhs	0	1			1	0	0	0	1	0	Not true at all	Somewhat true	Somewhat true	Somewhat true	Very True	Very True	Not true at all	Somewhat true	Somewhat true	Somewhat true	20	3	No
375	2	youth	20-24	Single, No partner	20-29	Secondary	<=meanhhs	0	2	1		1	1	0	0	0	0	Somewhat true	Very True	Somewhat true	Not true at all	Very True	Very True	Somewhat true	Dont know	Very True	Very True	22	8	Yes
376	2	women	35-39	Married	30+	Primary	>meanhhs	1	1			1	0	0	0	1	0	Somewhat true	Somewhat true	Somewhat true	Somewhat true	Somewhat true	Very True	Somewhat true	Somewhat true	Somewhat true	Somewhat true	21	8	Yes
377	3	youth	20-24	Married	20-29	Primary	<=meanhhs	1	1			1	0	0	0	1	0	Very True	Very True	Very True	Very True	Very True	Very True	Very True	Very True	Very True	Very True	30	10	Yes
378	2	women	40-44	Living together	30+	None	<=meanhhs	0	99			0	0	0	0	0	0	Dont know	Dont know	Dont know	Dont know	Dont know	Dont know	Dont know	Dont know	Dont know	Dont know	0	0	No
379	0	youth	20-24	Married	20-29	Primary	<=meanhhs	0	1			1	0	0	0	1	0	Dont know	Dont know	Dont know	Dont know	Dont know	Very True	Dont know	Very True	Dont know	Dont know	6	7	No
380	1	youth	14-19	Single, No partner	10-19	Primary	<=meanhhs	1	1			1	0	0	0	1	0	Very True	Not true at all	Not true at all	Somewhat true	Dont know	Somewhat true	Dont know	Not true at all	Very True	Somewhat true	15	6	No
381	3	men	40-44	Married	30+	Secondary	>meanhhs	1	1			1	0	0	0	0	0	Very True	Somewhat true	Somewhat true	Somewhat true	Very True	Somewhat true	Somewhat true	Very True	Somewhat true	Very True	24	6	No
382	6	youth	14-19	Single, No partner	10-19	Primary	>meanhhs	0	3			0	0	0	0	0	0	Dont know	Dont know	Dont know	Dont know	Dont know	Dont know	Dont know	Dont know	Dont know	Dont know	0	0	No
383	1	women	20-24	Married	20-29	Primary	<=meanhhs	1	1			1	0	0	0	1	0	Very True	Somewhat true	Somewhat true	Not true at all	Very True	Very True	Not true at all	Not true at all	Not true at all	Very True	20	7	No
384	0	women	45-59	Married	30+	Primary	>meanhhs	0	99			0	0	0	0	1	0	Not true at all	Not true at all	Very True	Not true at all	Very True	Very True	Very True	Very True	Very True	Very True	24	5	No
385	6	women	35-39	Married	30+	Primary	>meanhhs	1	1			1	0	0	0	1	0	Very True	Very True	Very True	Very True	Very True	Very True	Very True	Very True	Very True	Very True	30	6	No
386	4	men	45-59	Married	30+	Secondary	>meanhhs	1	1			1	0	0	0	0	0	Not true at all	Somewhat true	Somewhat true	Somewhat true	Not true at all	Very True	Very True	Somewhat true	Somewhat true	Somewhat true	20	11	Yes
387	0	youth	14-19	Married	10-19	Primary	<=meanhhs	1	1			1	0	0	0	1	0	Dont know	Dont know	Dont know	Dont know	Dont know	Very True	Very True	Very True	Very True	Very True	15	8	Yes
388	2	youth	20-24	Single, No partner	20-29	Primary	>meanhhs	1	1			1	0	0	0	1	0	Somewhat true	Somewhat true	Somewhat true	Somewhat true	Somewhat true	Very True	Very True	Very True	Very True	Very True	25	6	No
389	2	men	20-24	Single with regular partner	20-29	Secondary	<=meanhhs	1	1			1	0	0	0	1	0	Somewhat true	Very True	Somewhat true	Very True	Very True	Very True	Somewhat true	Very True	Very True	Very True	27	5	No
390	0	youth	20-24	Single, No partner	20-29	Secondary	<=meanhhs	1	1			1	0	0	0	1	0	Very True	Very True	Very True	Very True	Very True	Very True	Very True	Very True	Very True	Dont know	27	7	No
391	2	youth	20-24	Married	20-29	Primary	<=meanhhs	0	1			1	0	0	0	1	0	Somewhat true	Somewhat true	Very True	Very True	Very True	Very True	Very True	Not true at all	Very True	Not true at all	24	6	No
392	7	men	45-59	Married	30+	Primary	>meanhhs	1	1			1	0	0	0	1	0	Very True	Very True	Very True	Very True	Very True	Very True	Very True	Very True	Very True	Very True	30	5	No
393	4	men	45-59	Living together	30+	Secondary	>meanhhs	1	1			1	0	0	0	1	0	Very True	Somewhat true	Very True	Very True	Very True	Very True	Very True	Very True	Somewhat true	Very True	28	10	Yes
394	2	men	40-44	Married	30+	Primary	>meanhhs	1	1	2		1	1	0	0	1	0	Somewhat true	Somewhat true	Somewhat true	Somewhat true	Somewhat true	Somewhat true	Not true at all	Not true at all	Somewhat true	Somewhat true	18	10	Yes
395	6	women	30-34	Married	30+	Primary	>meanhhs	1	1			1	0	0	0	0	0	Very True	Very True	Somewhat true	Very True	Very True	Very True	Very True	Very True	Very True	Very True	29	5	No
396	5	youth	14-19	Single, No partner	10-19	Primary	>meanhhs	1	1			1	0	0	0	1	0	Very True	Very True	Very True	Very True	Very True	Very True	Very True	Very True	Very True	Very True	30	6	No
397	1	men	25-29	Married	20-29	Secondary	<=meanhhs	1	1	2		1	1	0	0	1	0	Not true at all	Very True	Very True	Somewhat true	Somewhat true	Dont know	Somewhat true	Not true at all	Very True	Somewhat true	19	12	Yes
398	3	youth	14-19	Single, No partner	10-19	Secondary	>meanhhs	0	2			0	1	0	0	1	0	Dont know	Dont know	Dont know	Dont know	Somewhat true	Dont know	Dont know	Dont know	Dont know	Dont know	2	5	No
399	1	youth	14-19	Married	10-19	Primary	<=meanhhs	1	1			1	0	0	0	0	0	Very True	Very True	Somewhat true	Somewhat true	Somewhat true	Very True	Very True	Somewhat true	Somewhat true	Somewhat true	24	3	No
400	2	men	35-39	Married	30+	Primary	<=meanhhs	1	1			1	0	0	0	0	0	Very True	Very True	Very True	Not true at all	Not true at all	Very True	Very True	Somewhat true	Not true at all	Dont know	20	9	Yes
401	7	youth	20-24	Single with regular partner	20-29	Primary	>meanhhs	0	3			0	0	0	0	1	0	Very True	Very True	Very True	Very True	Very True	Very True	Very True	Very True	Somewhat true	Somewhat true	28	3	No
402	3	youth	14-19	Single, No partner	10-19	Primary	>meanhhs	1	1	2		1	1	0	0	0	0	Somewhat true	Very True	Very True	Very True	Very True	Very True	Somewhat true	Very True	Somewhat true	Very True	27	7	No
403	3	women	35-39	Widowed	30+	Primary	>meanhhs	1	1			1	0	0	0	1	0	Somewhat true	Not true at all	Not true at all	Not true at all	Not true at all	Not true at all	Somewhat true	Somewhat true	Somewhat true	Somewhat true	15	7	No
404	0	men	30-34	Living together	30+	Above secondary	<=meanhhs	1	1			1	0	0	0	1	0	Very True	Very True	Not true at all	Very True	Not true at all	Very True	Somewhat true	Not true at all	Somewhat true	Not true at all	20	7	No
405	1	youth	14-19	Single, No partner	10-19	None	<=meanhhs	0	3			0	0	0	0	1	0	Dont know	Dont know	Dont know	Dont know	Dont know	Dont know	Dont know	Dont know	Dont know	Dont know	0	2	No
406	2	youth	14-19	Single, No partner	10-19	Secondary	>meanhhs	1	1			1	0	0	0	1	0	Very True	Very True	Very True	Very True	Very True	Very True	Very True	Very True	Very True	Very True	30	5	No
407	1	youth	20-24	Married	20-29	Secondary	<=meanhhs	1	1			1	0	0	0	1	0	Dont know	Very True	Very True	Very True	Very True	Somewhat true	Very True	Somewhat true	Not true at all	Dont know	20	6	No
408	1	women	40-44	Married	30+	Primary	>meanhhs	1	2			0	1	0	0	1	0	Not true at all	Not true at all	Not true at all	Not true at all	Not true at all	Not true at all	Dont know	Dont know	Dont know	Dont know	6	5	No
409	2	men	25-29	Married	20-29	Secondary	<=meanhhs	0	1			1	0	0	0	1	0	Somewhat true	Very True	Somewhat true	Somewhat true	Somewhat true	Somewhat true	Somewhat true	Somewhat true	Somewhat true	Somewhat true	21	6	No
410	3	youth	14-19	Single, No partner	10-19	Primary	>meanhhs	0	3			0	0	0	0	0	0	Very True	Very True	Very True	Very True	Very True	Very True	Very True	Very True	Very True	Very True	30	1	No
411	2	youth	14-19	Single with regular partner	10-19	Primary	>meanhhs	0	1			1	0	0	0	1	0	Very True	Very True	Very True	Very True	Very True	Very True	Very True	Very True	Very True	Very True	30	3	No
412	0	men	35-39	Single, No partner	30+	Primary	<=meanhhs	1	1			1	0	0	0	1	0	Somewhat true	Somewhat true	Somewhat true	Somewhat true	Somewhat true	Somewhat true	Somewhat true	Somewhat true	Somewhat true	Somewhat true	20	6	No
413	4	youth	14-19	Single with regular partner	10-19	Primary	>meanhhs	1	3			0	0	0	0	1	0	Very True	Very True	Very True	Very True	Very True	Not true at all	Somewhat true	Somewhat true	Very True	Somewhat true	25	9	Yes
414	1	youth	20-24	Single, No partner	20-29	None	<=meanhhs	1	1			1	0	0	0	1	0	Very True	Very True	Very True	Very True	Somewhat true	Very True	Very True	Very True	Very True	Very True	29	14	Yes
415	0	youth	14-19	Single, No partner	10-19	Secondary	<=meanhhs	1	1			1	0	0	0	1	0	Very True	Very True	Very True	Very True	Very True	Very True	Very True	Very True	Very True	Very True	30	7	No
416	3	women	14-19	Single, No partner	10-19	Primary	>meanhhs	0	1			1	0	0	0	0	0	Very True	Somewhat true	Very True	Somewhat true	Very True	Somewhat true	Very True	Somewhat true	Very True	Somewhat true	25	3	No
417	3	women	45-59	Widowed	30+	None	<=meanhhs	1	1			1	0	0	0	1	0	Very True	Very True	Somewhat true	Very True	Very True	Very True	Very True	Very True	Very True	Very True	29	7	No
418	4	women	25-29	Married	20-29	Primary	>meanhhs	0	1			1	0	0	0	1	0	Very True	Very True	Very True	Dont know	Somewhat true	Very True	Very True	Somewhat true	Somewhat true	Somewhat true	23	6	No
419	6	youth	14-19	Single, No partner	10-19	Primary	>meanhhs	0	3			0	0	0	0	1	0	Dont know	Dont know	Dont know	Somewhat true	Dont know	Somewhat true	Dont know	Very True	Dont know	Not true at all	8	3	No
420	6	men	35-39	Married	30+	Secondary	>meanhhs	1	1			1	0	0	0	0	0	Very True	Somewhat true	Dont know	Very True	Somewhat true	Somewhat true	Very True	Very True	Not true at all	Dont know	19	7	No
421	4	women	30-34	Married	30+	Primary	>meanhhs	0	1	99		1	0	0	0	1	0	Very True	Very True	Very True	Very True	Very True	Very True	Very True	Very True	Very True	Very True	30	5	No
422	1	women	14-19	Single, No partner	10-19	Secondary	<=meanhhs	1	1			1	0	0	0	0	0	Very True	Very True	Very True	Very True	Very True	Very True	Very True	Very True	Very True	Very True	30	6	No
423	0	youth	14-19	Single, No partner	10-19	Secondary	<=meanhhs	1	1			1	0	0	0	1	0	Very True	Very True	Very True	Very True	Very True	Very True	Somewhat true	Dont know	Dont know	Not true at all	21	9	Yes
424	1	men	25-29	Married	20-29	Primary	<=meanhhs	1	1			1	0	0	0	1	0	Very True	Very True	Very True	Very True	Very True	Not true at all	Very True	Very True	Very True	Very True	28	7	No
425	2	men	40-44	Married	30+	Primary	>meanhhs	1	1			1	0	0	0	1	0	Somewhat true	Somewhat true	Somewhat true	Somewhat true	Somewhat true	Very True	Somewhat true	Very True	Somewhat true	Somewhat true	22	8	Yes
426	0	youth	20-24	Single, No partner	20-29	Secondary	<=meanhhs	0	1			1	0	0	0	1	0	Somewhat true	Somewhat true	Somewhat true	Somewhat true	Somewhat true	Somewhat true	Somewhat true	Somewhat true	Somewhat true	Somewhat true	20	6	No
427	3	men	45-59	Living together	30+	None	>meanhhs	1	1			1	0	0	0	0	0	Very True	Very True	Very True	Very True	Very True	Dont know	Very True	Somewhat true	Very True	Very True	26	5	No
428	1	youth	14-19	Single, No partner	10-19	Primary	>meanhhs	0	1			1	0	0	0	1	0	Somewhat true	Somewhat true	Somewhat true	Somewhat true	Somewhat true	Somewhat true	Somewhat true	Somewhat true	Somewhat true	Somewhat true	20	2	No
429	3	men	20-24	Married	20-29	Above secondary	<=meanhhs	1	1	2		1	1	0	0	1	0	Very True	Very True	Very True	Very True	Very True	Somewhat true	Very True	Somewhat true	Not true at all	Not true at all	24	9	Yes
430	3	men	45-59	Married	30+	Primary	>meanhhs	1	1			1	0	0	0	0	0	Not true at all	Not true at all	Not true at all	Very True	Very True	Very True	Very True	Very True	Very True	Very True	24	6	No
431	0	women	20-24	Single, No partner	20-29	Secondary	>meanhhs	1	99			0	0	0	0	0	0	Dont know	Dont know	Dont know	Dont know	Dont know	Dont know	Dont know	Dont know	Dont know	Dont know	0	1	No
432	6	men	40-44	Married	30+	Primary	>meanhhs	1	1			1	0	0	0	1	0	Very True	Very True	Very True	Very True	Very True	Very True	Very True	Very True	Very True	Very True	30	5	No
433	4	women	40-44	Married	30+	Primary	>meanhhs	1	1			1	0	0	0	1	0	Very True	Very True	Very True	Very True	Very True	Very True	Very True	Very True	Very True	Very True	30	5	No
434	4	youth	14-19	Single, No partner	10-19	Primary	>meanhhs	1	1			1	0	0	0	0	0	Very True	Very True	Very True	Very True	Very True	Very True	Very True	Somewhat true	Very True	Very True	29	5	No
435	2	women	20-24	Married	20-29	Above secondary	<=meanhhs	1	1			1	0	0	0	1	0	Very True	Somewhat true	Somewhat true	Not true at all	Not true at all	Very True	Very True	Very True	Very True	Very True	24	10	Yes
436	0	youth	20-24	Divorced/Separated	20-29	Primary	<=meanhhs	0	1			1	0	0	0	0	0	Very True	Very True	Very True	Very True	Very True	Very True	Very True	Very True	Very True	Very True	30	3	No
437	0	youth	14-19	Single, No partner	10-19	Primary	>meanhhs	1	1			1	0	0	0	1	0	Somewhat true	Somewhat true	Somewhat true	Somewhat true	Somewhat true	Very True	Somewhat true	Somewhat true	Somewhat true	Not true at all	20	8	Yes
438	2	women	20-24	Married	20-29	None	<=meanhhs	0	1			1	0	0	0	1	0	Very True	Very True	Somewhat true	Somewhat true	Somewhat true	Somewhat true	Very True	Very True	Somewhat true	Somewhat true	24	6	No
439	3	men	30-34	Married	30+	Primary	<=meanhhs	0	1			1	0	0	0	1	0	Very True	Very True	Very True	Very True	Very True	Very True	Very True	Very True	Very True	Very True	30	4	No
440	2	youth	20-24	Married	20-29	None	<=meanhhs	1	2			0	1	0	0	0	0	Very True	Somewhat true	Very True	Somewhat true	Somewhat true	Very True	Dont know	Very True	Very True	Very True	24	5	No
441	0	women	14-19	Single, Non-regular partner	10-19	Primary	<=meanhhs	1	1			1	0	0	0	0	0	Dont know	Dont know	Dont know	Dont know	Dont know	Dont know	Dont know	Dont know	Dont know	Dont know	0	4	No
442	0	youth	14-19	Single, No partner	10-19	Primary	<=meanhhs	1	1	2		1	1	0	0	1	0	Very True	Very True	Somewhat true	Somewhat true	Somewhat true	Very True	Somewhat true	Somewhat true	Somewhat true	Somewhat true	23	14	Yes
443	2	women	45-59	Married	30+	Primary	>meanhhs	1	1			1	0	0	0	0	0	Very True	Very True	Very True	Very True	Very True	Very True	Very True	Very True	Very True	Very True	30	13	Yes
444	2	men	40-44	Married	30+	Primary	<=meanhhs	1	1			1	0	0	0	1	0	Dont know	Dont know	Dont know	Dont know	Dont know	Dont know	Dont know	Dont know	Dont know	Dont know	0	5	No
445	3	youth	20-24	Single, No partner	20-29	Secondary	>meanhhs	1	1			1	0	0	0	1	0	Somewhat true	Somewhat true	Very True	Not true at all	Not true at all	Very True	Very True	Not true at all	Very True	Not true at all	20	6	No
446	2	men	40-44	Divorced/Separated	30+	None	>meanhhs	0	1			1	0	0	0	1	0	Very True	Very True	Very True	Very True	Very True	Very True	Very True	Very True	Very True	Very True	30	8	Yes
447	1	youth	20-24	Living together	20-29	Primary	<=meanhhs	1	1			1	0	0	0	0	0	Very True	Very True	Very True	Very True	Very True	Very True	Very True	Very True	Very True	Very True	30	6	No
448	5	women	40-44	Married	30+	None	>meanhhs	0	1			1	0	0	0	1	0	Somewhat true	Somewhat true	Very True	Very True	Very True	Very True	Somewhat true	Somewhat true	Very True	Very True	26	5	No
449	1	men	25-29	Married	20-29	Primary	<=meanhhs	1	1			1	0	0	0	1	0	Very True	Very True	Very True	Very True	Not true at all	Dont know	Dont know	Not true at all	Somewhat true	Not true at all	17	7	No
450	0	youth	20-24	Living together	20-29	None	<=meanhhs	1	1			1	0	0	0	1	0	Very True	Somewhat true	Somewhat true	Somewhat true	Very True	Very True	Somewhat true	Very True	Very True	Somewhat true	25	9	Yes
451	0	youth	14-19	Single, No partner	10-19	None	>meanhhs	1	1			1	0	0	0	1	0	Not true at all	Somewhat true	Very True	Very True	Very True	Somewhat true	Very True	Very True	Somewhat true	Somewhat true	24	9	Yes
452	0	youth	20-24	Single with regular partner	20-29	Primary	<=meanhhs	1	1			1	0	0	0	0	0	Dont know	Somewhat true	Very True	Not true at all	Not true at all	Dont know	Dont know	Not true at all	Somewhat true	Not true at all	11	6	No
453	2	women	20-24	Married	20-29	Secondary	<=meanhhs	1	1			1	0	0	0	1	0	Very True	Very True	Very True	Very True	Very True	Very True	Very True	Very True	Very True	Very True	30	12	Yes
454	1	youth	14-19	Single, No partner	10-19	Primary	<=meanhhs	0	1			1	0	0	0	1	0	Very True	Very True	Very True	Very True	Very True	Dont know	Very True	Dont know	Very True	Dont know	21	4	No
455	5	youth	14-19	Single, No partner	10-19	Secondary	>meanhhs	0	1			1	0	0	0	1	0	Dont know	Somewhat true	Somewhat true	Somewhat true	Dont know	Somewhat true	Somewhat true	Somewhat true	Somewhat true	Dont know	14	2	No
456	5	women	35-39	Married	30+	Primary	>meanhhs	1	1	1		1	0	0	0	1	0	Very True	Very True	Very True	Very True	Very True	Somewhat true	Very True	Very True	Somewhat true	Somewhat true	27	8	Yes
457	2	youth	14-19	Single, No partner	10-19	Primary	<=meanhhs	0	1			1	0	0	0	1	0	Dont know	Dont know	Dont know	Dont know	Dont know	Dont know	Dont know	Dont know	Dont know	Dont know	0	4	No
458	3	youth	14-19	Single, No partner	10-19	Primary	>meanhhs	0	3			0	0	0	0	0	0	Dont know	Dont know	Dont know	Dont know	Dont know	Dont know	Dont know	Dont know	Dont know	Dont know	0	0	No
459	2	youth	20-24	Single, No partner	20-29	None	>meanhhs	0	1			1	0	0	0	1	0	Dont know	Somewhat true	Somewhat true	Somewhat true	Somewhat true	Very True	Somewhat true	Somewhat true	Somewhat true	Somewhat true	19	9	Yes
460	0	men	40-44	Married	30+	Secondary	<=meanhhs	1	1			1	0	0	0	1	0	Very True	Very True	Very True	Very True	Very True	Very True	Very True	Very True	Very True	Very True	30	14	Yes
461	1	women	25-29	Married	20-29	Secondary	<=meanhhs	1	1			1	0	0	0	0	0	Very True	Very True	Very True	Very True	Very True	Somewhat true	Very True	Very True	Somewhat true	Very True	28	5	No
462	2	youth	20-24	Single, No partner	20-29	Primary	<=meanhhs	0	2	1		1	1	0	0	1	0	Somewhat true	Not true at all	Somewhat true	Somewhat true	Somewhat true	Somewhat true	Somewhat true	Somewhat true	Not true at all	Not true at all	17	9	Yes
463	4	women	30-34	Married	30+	Primary	>meanhhs	1	1			1	0	0	0	1	0	Very True	Very True	Very True	Very True	Very True	Very True	Very True	Not true at all	Very True	Not true at all	26	8	Yes
464	2	women	14-19	Married	10-19	Primary	<=meanhhs	1	1			1	0	0	0	1	0	Very True	Very True	Very True	Very True	Very True	Very True	Somewhat true	Somewhat true	Somewhat true	Somewhat true	26	7	No
465	0	youth	14-19	Single, No partner	10-19	Primary	<=meanhhs	0	2			0	1	0	0	0	0	Somewhat true	Somewhat true	Somewhat true	Somewhat true	Somewhat true	Somewhat true	Somewhat true	Somewhat true	Somewhat true	Somewhat true	20	1	No
466	2	youth	20-24	Married	20-29	Primary	<=meanhhs	1	1	2		1	1	0	0	1	0	Very True	Very True	Very True	Somewhat true	Somewhat true	Very True	Very True	Somewhat true	Very True	Somewhat true	26	10	Yes
467	4	youth	20-24	Married	20-29	Primary	>meanhhs	1	1			1	0	0	0	1	0	Not true at all	Not true at all	Very True	Somewhat true	Somewhat true	Not true at all	Not true at all	Not true at all	Somewhat true	Not true at all	15	10	Yes
468	8	women	45-59	Divorced/Separated	30+	Primary	>meanhhs	1	1			1	0	0	0	0	0	Somewhat true	Somewhat true	Somewhat true	Somewhat true	Somewhat true	Somewhat true	Very True	Very True	Very True	Very True	24	4	No
469	3	women	35-39	Married	30+	Primary	>meanhhs	1	1			1	0	0	0	1	0	Very True	Very True	Very True	Very True	Very True	Very True	Very True	Very True	Very True	Dont know	27	6	No
470	1	women	40-44	Married	30+	Primary	<=meanhhs	1	1			1	0	0	0	1	0	Very True	Very True	Very True	Very True	Very True	Very True	Very True	Very True	Very True	Very True	30	7	No
471	0	youth	20-24	Single, No partner	20-29	Secondary	<=meanhhs	0	1			1	0	0	0	1	0	Very True	Somewhat true	Very True	Somewhat true	Not true at all	Very True	Somewhat true	Very True	Not true at all	Very True	23	4	No
472	1	youth	14-19	Single, No partner	10-19	Primary	>meanhhs	1	1			1	0	0	0	1	0	Dont know	Very True	Very True	Very True	Very True	Very True	Dont know	Not true at all	Very True	Very True	22	6	No
473	3	men	45-59	Married	30+	Secondary	>meanhhs	1	1			1	0	0	0	1	0	Not true at all	Very True	Very True	Very True	Very True	Very True	Very True	Very True	Very True	Very True	28	13	Yes
474	2	youth	14-19	Single, Non-regular partner	10-19	Secondary	>meanhhs	0	1			1	0	0	0	1	0	Dont know	Very True	Dont know	Dont know	Dont know	Dont know	Dont know	Dont know	Dont know	Dont know	3	4	No
475	1	men	20-24	Married	20-29	Primary	<=meanhhs	1	1			1	0	0	0	0	0	Very True	Very True	Very True	Very True	Very True	Very True	Very True	Very True	Very True	Very True	30	10	Yes
476	1	men	40-44	Divorced/Separated	30+	None	<=meanhhs	1	1			1	0	0	0	1	0	Very True	Very True	Very True	Very True	Very True	Very True	Very True	Very True	Very True	Very True	30	8	Yes
477	2	youth	20-24	Married	20-29	Primary	<=meanhhs	1	1			1	0	0	0	1	0	Not true at all	Very True	Somewhat true	Very True	Somewhat true	Very True	Not true at all	Not true at all	Somewhat true	Not true at all	19	10	Yes
478	2	youth	20-24	Married	20-29	None	<=meanhhs	0	1			1	0	0	0	0	0	Somewhat true	Somewhat true	Somewhat true	Dont know	Dont know	Dont know	Somewhat true	Somewhat true	Somewhat true	Very True	15	6	No
479	1	youth	14-19	Married	10-19	Above secondary	<=meanhhs	1	1			1	0	0	0	1	0	Very True	Very True	Very True	Very True	Very True	Very True	Very True	Very True	Very True	Very True	30	5	No
480	3	youth	14-19	Single, No partner	10-19	Secondary	>meanhhs	1	1			1	0	0	0	0	0	Not true at all	Somewhat true	Very True	Not true at all	Somewhat true	Very True	Somewhat true	Not true at all	Very True	Not true at all	19	4	No
481	0	women	20-24	Single, No partner	20-29	Secondary	<=meanhhs	1	1			1	0	0	0	1	0	Not true at all	Not true at all	Not true at all	Somewhat true	Not true at all	Not true at all	Not true at all	Somewhat true	Very True	Not true at all	14	11	Yes
482	5	men	35-39	Married	30+	Secondary	>meanhhs	1	1			1	0	0	0	0	0	Somewhat true	Somewhat true	Very True	Somewhat true	Somewhat true	Very True	Somewhat true	Somewhat true	Somewhat true	Somewhat true	22	10	Yes
483	4	youth	14-19	Single, No partner	10-19	Secondary	>meanhhs	0	1			1	0	0	0	1	0	Very True	Very True	Very True	Very True	Dont know	Somewhat true	Very True	Somewhat true	Very True	Not true at all	23	9	Yes
484	2	men	30-34	Married	30+	Primary	<=meanhhs	1	1			1	0	0	0	0	0	Somewhat true	Somewhat true	Very True	Very True	Very True	Very True	Very True	Very True	Very True	Very True	28	7	No
485	2	women	20-24	Married	20-29	Primary	<=meanhhs	1	1			1	0	0	0	1	0	Very True	Very True	Somewhat true	Very True	Very True	Very True	Very True	Very True	Very True	Very True	29	9	Yes
486	10	youth	14-19	Single, No partner	10-19	Primary	>meanhhs	1	1	2		1	1	0	0	0	0	Very True	Very True	Very True	Very True	Very True	Very True	Very True	Very True	Very True	Very True	30	9	Yes
487	7	youth	20-24	Married	20-29	Secondary	>meanhhs	1	1			1	0	0	0	1	0	Very True	Somewhat true	Not true at all	Not true at all	Not true at all	Very True	Very True	Somewhat true	Somewhat true	Somewhat true	20	10	Yes
488	0	men	25-29	Married	20-29	Primary	<=meanhhs	0	1			1	0	0	0	1	0	Very True	Very True	Very True	Very True	Very True	Very True	Very True	Very True	Very True	Very True	30	5	No
489	2	youth	14-19	Single, No partner	10-19	Primary	>meanhhs	1	1			1	0	0	0	1	0	Somewhat true	Somewhat true	Somewhat true	Somewhat true	Somewhat true	Somewhat true	Somewhat true	Somewhat true	Somewhat true	Somewhat true	20	7	No
490	2	youth	14-19	Single, No partner	10-19	Secondary	>meanhhs	1	1			1	0	0	0	1	0	Very True	Very True	Very True	Very True	Very True	Very True	Very True	Very True	Very True	Very True	30	13	Yes
491	5	men	35-39	Married	30+	Primary	>meanhhs	0	1			1	0	0	0	1	0	Very True	Very True	Very True	Very True	Very True	Very True	Very True	Very True	Very True	Very True	30	13	Yes
492	3	women	20-24	Married	20-29	Primary	<=meanhhs	0	1			1	0	0	0	1	0	Dont know	Dont know	Dont know	Dont know	Dont know	Dont know	Dont know	Dont know	Dont know	Dont know	0	3	No
493	3	women	45-59	Married	30+	Above secondary	>meanhhs	1	1			1	0	0	0	1	0	Very True	Somewhat true	Somewhat true	Somewhat true	Somewhat true	Very True	Very True	Very True	Somewhat true	Somewhat true	24	6	No
494	6	youth	20-24	Single, Non-regular partner	20-29	Primary	>meanhhs	1	1			1	0	0	0	1	0	Very True	Very True	Somewhat true	Somewhat true	Somewhat true	Somewhat true	Somewhat true	Very True	Very True	Very True	25	6	No
495	0	youth	20-24	Single with regular partner	20-29	Secondary	<=meanhhs	1	1			1	0	0	0	1	0	Somewhat true	Somewhat true	Somewhat true	Somewhat true	Somewhat true	Somewhat true	Somewhat true	Somewhat true	Somewhat true	Somewhat true	20	5	No
496	3	men	40-44	Married	30+	Primary	<=meanhhs	1	1			1	0	0	0	1	0	Very True	Very True	Very True	Very True	Very True	Very True	Very True	Very True	Very True	Dont know	27	9	Yes
497	0	youth	20-24	Married	20-29	Primary	<=meanhhs	1	1			1	0	0	0	1	0	Very True	Very True	Somewhat true	Somewhat true	Very True	Very True	Very True	Very True	Somewhat true	Very True	27	3	No
498	3	youth	14-19	Single, No partner	10-19	Secondary	>meanhhs	1	1			1	0	0	0	1	0	Very True	Very True	Very True	Very True	Very True	Very True	Very True	Very True	Somewhat true	Somewhat true	28	8	Yes
499	0	women	40-44	Divorced/Separated	30+	None	<=meanhhs	1	1			1	0	0	0	0	0	Very True	Very True	Very True	Very True	Very True	Very True	Very True	Very True	Very True	Very True	30	3	No
500	1	youth	14-19	Single, Non-regular partner	10-19	Primary	>meanhhs	1	2			0	1	0	0	1	0	Very True	Very True	Very True	Very True	Very True	Very True	Very True	Very True	Somewhat true	Somewhat true	28	6	No
501	1	men	20-24	Married	20-29	Secondary	<=meanhhs	1	1			1	0	0	0	1	0	Very True	Very True	Very True	Very True	Very True	Somewhat true	Very True	Very True	Not true at all	Somewhat true	26	8	Yes
502	1	youth	14-19	Single, No partner	10-19	Primary	<=meanhhs	0	3			0	0	0	0	0	0	Dont know	Dont know	Dont know	Dont know	Dont know	Dont know	Dont know	Dont know	Dont know	Dont know	0	0	No
503	2	women	25-29	Married	20-29	Primary	<=meanhhs	0	1			1	0	0	0	1	0	Somewhat true	Somewhat true	Somewhat true	Somewhat true	Somewhat true	Somewhat true	Somewhat true	Somewhat true	Somewhat true	Somewhat true	20	4	No
504	3	youth	20-24	Married	20-29	Primary	<=meanhhs	1	1			1	0	0	0	0	0	Somewhat true	Somewhat true	Somewhat true	Somewhat true	Somewhat true	Somewhat true	Somewhat true	Somewhat true	Somewhat true	Somewhat true	20	4	No
505	4	women	14-19	Single, No partner	10-19	Primary	>meanhhs	1	1			1	0	0	0	0	0	Somewhat true	Not true at all	Not true at all	Somewhat true	Not true at all	Somewhat true	Not true at all	Not true at all	Not true at all	Not true at all	13	10	Yes
506	0	women	20-24	Married	20-29	Primary	<=meanhhs	1	1			1	0	0	0	1	0	Somewhat true	Somewhat true	Somewhat true	Somewhat true	Somewhat true	Somewhat true	Somewhat true	Somewhat true	Somewhat true	Somewhat true	20	8	Yes
507	4	women	25-29	Married	20-29	Primary	>meanhhs	1	1			1	0	0	0	1	0	Very True	Very True	Very True	Very True	Very True	Very True	Very True	Very True	Very True	Very True	30	6	No
508	4	men	35-39	Married	30+	Secondary	>meanhhs	1	1			1	0	0	0	0	0	Very True	Very True	Very True	Very True	Dont know	Very True	Very True	Very True	Very True	Very True	27	9	Yes
509	4	youth	14-19	Single, No partner	10-19	Secondary	>meanhhs	1	1			1	0	0	0	1	0	Very True	Very True	Very True	Very True	Very True	Very True	Very True	Very True	Very True	Very True	30	10	Yes
510	0	youth	14-19	Single, Non-regular partner	10-19	Primary	<=meanhhs	1	1			1	0	0	0	1	0	Very True	Very True	Very True	Very True	Very True	Very True	Very True	Very True	Very True	Very True	30	6	No
511	3	women	45-59	Married	30+	Primary	>meanhhs	1	1			1	0	0	0	1	0	Very True	Very True	Very True	Very True	Very True	Very True	Very True	Very True	Very True	Very True	30	5	No
512	4	youth	14-19	Single with regular partner	10-19	Primary	>meanhhs	1	1			1	0	0	0	1	0	Somewhat true	Somewhat true	Somewhat true	Somewhat true	Somewhat true	Somewhat true	Very True	Very True	Very True	Very True	24	3	No
513	0	youth	14-19	Married	10-19	Primary	<=meanhhs	1	1			1	0	0	0	1	0	Very True	Very True	Somewhat true	Somewhat true	Somewhat true	Very True	Very True	Very True	Very True	Somewhat true	26	8	Yes
514	3	youth	14-19	Single with regular partner	10-19	Secondary	>meanhhs	1	1			1	0	0	0	1	0	Very True	Somewhat true	Very True	Very True	Somewhat true	Very True	Very True	Very True	Somewhat true	Very True	27	7	No
515	2	women	20-24	Married	20-29	Primary	<=meanhhs	1	1	99		1	0	0	0	1	0	Very True	Very True	Very True	Very True	Very True	Somewhat true	Not true at all	Not true at all	Not true at all	Somewhat true	22	9	Yes
516	2	youth	20-24	Married	20-29	Primary	<=meanhhs	1	1			1	0	0	0	1	0	Somewhat true	Somewhat true	Not true at all	Not true at all	Not true at all	Somewhat true	Not true at all	Not true at all	Not true at all	Not true at all	13	7	No
517	2	women	30-34	Married	30+	Secondary	<=meanhhs	1	99			0	0	0	0	1	0	Somewhat true	Very True	Somewhat true	Somewhat true	Very True	Very True	Somewhat true	Not true at all	Very True	Dont know	21	7	No
518	5	men	40-44	Married	30+	Primary	>meanhhs	1	1			1	0	0	0	1	0	Very True	Very True	Somewhat true	Somewhat true	Very True	Very True	Very True	Very True	Not true at all	Very True	26	9	Yes
519	1	men	30-34	Married	30+	Primary	<=meanhhs	1	99			0	0	0	0	1	0	Somewhat true	Somewhat true	Somewhat true	Somewhat true	Somewhat true	Somewhat true	Very True	Somewhat true	Very True	Very True	23	7	No
520	0	men	25-29	Living together	20-29	Secondary	<=meanhhs	1	1	2		1	1	0	0	1	0	Very True	Somewhat true	Somewhat true	Somewhat true	Somewhat true	Very True	Somewhat true	Somewhat true	Dont know	Somewhat true	20	9	Yes
521	6	women	35-39	Married	30+	Primary	>meanhhs	0	1	2		1	1	0	0	1	0	Somewhat true	Somewhat true	Very True	Somewhat true	Somewhat true	Somewhat true	Very True	Somewhat true	Very True	Very True	24	11	Yes
522	1	men	20-24	Single, No partner	20-29	Primary	>meanhhs	1	1			1	0	0	0	1	0	Very True	Very True	Very True	Very True	Very True	Very True	Very True	Very True	Very True	Very True	30	9	Yes
523	3	men	35-39	Married	30+	Secondary	<=meanhhs	1	1			1	0	0	0	1	0	Somewhat true	Very True	Very True	Very True	Very True	Somewhat true	Not true at all	Very True	Very True	Very True	26	8	Yes
524	3	women	35-39	Married	30+	Primary	>meanhhs	1	1			1	0	0	0	1	0	Very True	Very True	Very True	Very True	Very True	Very True	Very True	Very True	Very True	Very True	30	8	Yes
525	0	youth	20-24	Single, No partner	20-29	Above secondary	<=meanhhs	1	1			1	0	0	0	1	0	Very True	Very True	Somewhat true	Somewhat true	Somewhat true	Somewhat true	Somewhat true	Not true at all	Somewhat true	Very True	22	9	Yes
526	6	women	30-34	Living together	30+	None	>meanhhs	1	1			1	0	0	0	1	0	Very True	Very True	Very True	Very True	Very True	Very True	Very True	Very True	Very True	Very True	30	6	No
527	4	youth	14-19	Single with regular partner	10-19	Primary	>meanhhs	1	3			0	0	0	0	1	0	Somewhat true	Very True	Very True	Very True	Very True	Very True	Very True	Not true at all	Not true at all	Dont know	22	5	No
528	0	men	14-19	Single with regular partner	10-19	Primary	<=meanhhs	1	1			1	0	0	0	1	0	Somewhat true	Very True	Very True	Very True	Very True	Somewhat true	Somewhat true	Very True	Very True	Somewhat true	26	8	Yes
529	3	men	45-59	Married	30+	Primary	>meanhhs	1	1			1	0	0	0	1	0	Very True	Very True	Very True	Very True	Somewhat true	Somewhat true	Very True	Very True	Somewhat true	Very True	27	12	Yes
530	4	women	45-59	Married	30+	Primary	>meanhhs	1	1			1	0	0	0	0	0	Very True	Very True	Very True	Very True	Very True	Very True	Very True	Very True	Very True	Very True	30	5	No
531	0	youth	14-19	Single, No partner	10-19	Primary	<=meanhhs	1	1			1	0	0	0	0	0	Very True	Very True	Somewhat true	Very True	Very True	Somewhat true	Somewhat true	Somewhat true	Somewhat true	Very True	25	4	No
532	3	women	45-59	Widowed	30+	None	>meanhhs	1	2			0	1	0	0	1	0	Dont know	Dont know	Dont know	Dont know	Dont know	Dont know	Dont know	Dont know	Dont know	Dont know	0	4	No
533	0	women	40-44	Married	30+	Primary	<=meanhhs	1	2	1		1	1	0	0	1	0	Dont know	Dont know	Dont know	Dont know	Dont know	Very True	Very True	Very True	Very True	Very True	15	6	No
534	0	women	14-19	Single, No partner	10-19	Primary	<=meanhhs	1	99			0	0	0	0	0	0	Very True	Somewhat true	Somewhat true	Somewhat true	Very True	Very True	Somewhat true	Somewhat true	Somewhat true	Somewhat true	23	4	No
535	2	men	25-29	Married	20-29	Above secondary	<=meanhhs	1	1			1	0	0	0	1	0	Not true at all	Not true at all	Not true at all	Very True	Very True	Not true at all	Not true at all	Not true at all	Very True	Not true at all	16	6	No
536	2	youth	14-19	Single, No partner	10-19	Primary	<=meanhhs	0	1			1	0	0	0	0	0	Somewhat true	Somewhat true	Not true at all	Not true at all	Dont know	Dont know	Dont know	Not true at all	Not true at all	Not true at all	9	4	No
537	2	youth	14-19	Single, No partner	10-19	Primary	<=meanhhs	1	1			1	0	0	0	1	0	Very True	Very True	Very True	Very True	Very True	Very True	Very True	Very True	Very True	Very True	30	3	No
538	2	women	20-24	Single, Non-regular partner	20-29	Secondary	<=meanhhs	1	1			1	0	0	0	1	0	Very True	Somewhat true	Very True	Somewhat true	Not true at all	Very True	Somewhat true	Somewhat true	Somewhat true	Somewhat true	22	9	Yes
539	1	youth	14-19	Single with regular partner	10-19	Secondary	>meanhhs	1	1			1	0	0	0	1	0	Very True	Very True	Very True	Very True	Very True	Very True	Very True	Very True	Very True	Very True	30	8	Yes
540	3	women	25-29	Married	20-29	Secondary	<=meanhhs	0	1			1	0	0	0	1	0	Somewhat true	Very True	Very True	Somewhat true	Somewhat true	Very True	Somewhat true	Somewhat true	Very True	Not true at all	23	9	Yes
541	6	youth	14-19	Single with regular partner	10-19	Secondary	>meanhhs	0	1			1	0	0	0	1	0	Very True	Very True	Very True	Very True	Very True	Very True	Very True	Very True	Very True	Very True	30	6	No
542	0	men	45-59	Married	30+	Primary	<=meanhhs	1	1			1	0	0	0	1	0	Very True	Very True	Very True	Very True	Very True	Very True	Very True	Very True	Very True	Very True	30	14	Yes
543	3	men	25-29	Married	20-29	None	<=meanhhs	1	2	1		1	1	0	0	1	0	Somewhat true	Somewhat true	Somewhat true	Somewhat true	Somewhat true	Somewhat true	Somewhat true	Somewhat true	Somewhat true	Somewhat true	20	12	Yes
544	3	men	30-34	Married	30+	Primary	<=meanhhs	1	1			1	0	0	0	0	0	Somewhat true	Somewhat true	Very True	Very True	Somewhat true	Somewhat true	Somewhat true	Somewhat true	Somewhat true	Somewhat true	22	5	No
545	0	youth	20-24	Single, No partner	20-29	Primary	<=meanhhs	0	1			1	0	0	0	0	0	Very True	Very True	Somewhat true	Somewhat true	Somewhat true	Very True	Very True	Very True	Very True	Very True	27	5	No
546	0	women	25-29	Married	20-29	Primary	<=meanhhs	1	1			1	0	0	0	1	0	Very True	Very True	Very True	Very True	Very True	Very True	Very True	Very True	Very True	Very True	30	7	No
547	2	youth	20-24	Married	20-29	Primary	<=meanhhs	0	1			1	0	0	0	1	0	Very True	Very True	Very True	Very True	Very True	Very True	Very True	Very True	Very True	Very True	30	6	No
548	2	women	45-59	Married	30+	Primary	<=meanhhs	1	1	99		1	0	0	0	1	0	Very True	Not true at all	Not true at all	Very True	Not true at all	Very True	Very True	Not true at all	Very True	Somewhat true	21	5	No
549	4	men	30-34	Married	30+	Primary	>meanhhs	1	1			1	0	0	0	0	0	Dont know	Dont know	Dont know	Dont know	Dont know	Dont know	Dont know	Dont know	Dont know	Dont know	0	6	No
550	0	men	30-34	Married	30+	Above secondary	<=meanhhs	1	1			1	0	0	0	1	0	Somewhat true	Somewhat true	Very True	Somewhat true	Somewhat true	Somewhat true	Somewhat true	Somewhat true	Somewhat true	Somewhat true	21	8	Yes
551	4	youth	14-19	Single, No partner	10-19	Primary	>meanhhs	1	1			1	0	0	0	1	0	Very True	Very True	Very True	Very True	Very True	Very True	Very True	Very True	Very True	Very True	30	14	Yes
552	0	men	45-59	Married	30+	None	>meanhhs	1	1	2		1	1	0	0	1	0	Very True	Very True	Very True	Somewhat true	Very True	Somewhat true	Very True	Very True	Very True	Very True	28	12	Yes
553	3	youth	20-24	Single, No partner	20-29	Primary	<=meanhhs	1	1			1	0	0	0	1	0	Very True	Very True	Very True	Very True	Dont know	Somewhat true	Dont know	Dont know	Dont know	Dont know	14	5	No
554	1	youth	14-19	Single, No partner	10-19	Primary	<=meanhhs	1	1			1	0	0	0	1	0	Very True	Very True	Very True	Very True	Very True	Very True	Very True	Very True	Very True	Very True	30	9	Yes
555	5	men	40-44	Married	30+	Secondary	>meanhhs	1	1			1	0	0	0	0	0	Very True	Very True	Very True	Very True	Very True	Very True	Very True	Very True	Very True	Very True	30	5	No
556	7	youth	14-19	Single, No partner	10-19	Secondary	>meanhhs	0	1			1	0	0	0	1	0	Very True	Very True	Dont know	Somewhat true	Dont know	Dont know	Dont know	Dont know	Dont know	Dont know	8	3	No
557	0	men	45-59	Married	30+	Primary	>meanhhs	1	1			1	0	0	0	1	0	Very True	Somewhat true	Somewhat true	Somewhat true	Somewhat true	Somewhat true	Very True	Very True	Very True	Very True	25	13	Yes
558	3	youth	14-19	Single, No partner	10-19	Primary	>meanhhs	1	1			1	0	0	0	1	0	Very True	Very True	Very True	Very True	Very True	Very True	Somewhat true	Somewhat true	Somewhat true	Somewhat true	26	5	No
559	5	women	35-39	Married	30+	Primary	>meanhhs	1	1			1	0	0	0	1	0	Very True	Very True	Very True	Very True	Very True	Very True	Very True	Very True	Very True	Very True	30	8	Yes
560	0	youth	20-24	Single, No partner	20-29	Primary	<=meanhhs	0	1			1	0	0	0	1	0	Very True	Very True	Very True	Very True	Very True	Very True	Very True	Very True	Very True	Very True	30	11	Yes
561	3	men	45-59	Married	30+	Primary	>meanhhs	1	99			0	0	0	0	1	0	Dont know	Very True	Very True	Very True	Very True	Dont know	Very True	Dont know	Dont know	Dont know	15	2	No
562	4	youth	20-24	Married	20-29	Secondary	>meanhhs	1	1			1	0	0	0	1	0	Very True	Very True	Somewhat true	Very True	Very True	Somewhat true	Somewhat true	Very True	Somewhat true	Very True	26	6	No
563	4	women	25-29	Married	20-29	Primary	>meanhhs	0	1			1	0	0	0	0	0	Dont know	Dont know	Dont know	Dont know	Dont know	Dont know	Dont know	Dont know	Dont know	Dont know	0	2	No
564	1	women	25-29	Single, No partner	20-29	Primary	<=meanhhs	1	1			1	0	0	0	1	0	Very True	Somewhat true	Somewhat true	Somewhat true	Somewhat true	Very True	Somewhat true	Somewhat true	Somewhat true	Somewhat true	22	6	No
565	3	men	25-29	Single, Non-regular partner	20-29	Above secondary	<=meanhhs	1	1			1	0	0	0	0	0	Very True	Very True	Very True	Very True	Somewhat true	Not true at all	Very True	Somewhat true	Somewhat true	Not true at all	23	7	No
566	0	youth	20-24	Married	20-29	Primary	<=meanhhs	1	3			0	0	0	0	1	0	Very True	Very True	Very True	Very True	Very True	Very True	Very True	Very True	Very True	Very True	30	4	No
567	1	youth	20-24	Married	20-29	Primary	<=meanhhs	1	1			1	0	0	0	1	0	Dont know	Dont know	Dont know	Dont know	Dont know	Not true at all	Not true at all	Somewhat true	Not true at all	Not true at all	6	8	Yes
568	8	men	14-19	Single, No partner	10-19	Primary	>meanhhs	1	1			1	0	0	0	1	0	Somewhat true	Not true at all	Not true at all	Very True	Very True	Not true at all	Not true at all	Very True	Very True	Not true at all	19	5	No
569	6	youth	14-19	Single, No partner	10-19	Primary	>meanhhs	1	3			0	0	0	0	0	0	Dont know	Dont know	Dont know	Dont know	Dont know	Dont know	Dont know	Dont know	Dont know	Dont know	0	1	No
570	2	women	25-29	Married	20-29	Primary	<=meanhhs	1	1			1	0	0	0	1	0	Very True	Very True	Very True	Very True	Very True	Very True	Very True	Very True	Very True	Very True	30	10	Yes
571	6	men	45-59	Married	30+	Primary	>meanhhs	1	1	2		1	1	0	0	1	0	Somewhat true	Somewhat true	Somewhat true	Not true at all	Somewhat true	Somewhat true	Somewhat true	Somewhat true	Very True	Very True	21	10	Yes
572	2	women	40-44	Married	30+	Primary	<=meanhhs	1	1			1	0	0	0	1	0	Very True	Somewhat true	Very True	Somewhat true	Somewhat true	Very True	Somewhat true	Somewhat true	Very True	Somewhat true	24	7	No
573	4	men	40-44	Married	30+	Secondary	>meanhhs	1	1			1	0	0	0	1	0	Very True	Very True	Very True	Very True	Very True	Very True	Very True	Very True	Very True	Very True	30	8	Yes
574	0	men	35-39	Living together	30+	Primary	<=meanhhs	1	1			1	0	0	0	1	0	Somewhat true	Somewhat true	Somewhat true	Somewhat true	Somewhat true	Somewhat true	Somewhat true	Somewhat true	Somewhat true	Somewhat true	20	10	Yes
575	5	men	35-39	Married	30+	Primary	>meanhhs	1	1			1	0	0	0	0	0	Dont know	Very True	Very True	Very True	Dont know	Very True	Somewhat true	Somewhat true	Somewhat true	Somewhat true	20	5	No
576	5	youth	20-24	Single, No partner	20-29	Primary	>meanhhs	1	1			1	0	0	0	1	0	Very True	Very True	Very True	Very True	Very True	Somewhat true	Very True	Somewhat true	Very True	Very True	28	6	No
577	6	youth	20-24	Single with regular partner	20-29	Primary	>meanhhs	1	1			1	0	0	0	1	0	Somewhat true	Somewhat true	Very True	Very True	Very True	Very True	Somewhat true	Somewhat true	Very True	Very True	26	6	No
578	1	women	35-39	Single with regular partner	30+	None	>meanhhs	1	1			1	0	0	0	0	0	Somewhat true	Very True	Somewhat true	Somewhat true	Somewhat true	Very True	Very True	Somewhat true	Somewhat true	Somewhat true	23	5	No
579	0	youth	14-19	Single, Non-regular partner	10-19	Primary	<=meanhhs	1	1			1	0	0	0	1	0	Very True	Very True	Very True	Very True	Very True	Very True	Very True	Very True	Very True	Very True	30	5	No
580	2	youth	20-24	Married	20-29	Primary	<=meanhhs	1	1			1	0	0	0	1	0	Very True	Very True	Very True	Very True	Very True	Very True	Very True	Very True	Very True	Very True	30	7	No
581	6	men	35-39	Married	30+	Secondary	>meanhhs	1	99			0	0	0	0	1	0	Very True	Very True	Very True	Very True	Very True	Very True	Very True	Very True	Very True	Very True	30	8	Yes
582	2	women	35-39	Married	30+	Primary	<=meanhhs	1	99			0	0	0	0	1	0	Somewhat true	Somewhat true	Somewhat true	Very True	Somewhat true	Very True	Very True	Somewhat true	Somewhat true	Somewhat true	23	3	No
583	2	youth	20-24	Married	20-29	Primary	<=meanhhs	1	1			1	0	0	0	1	0	Somewhat true	Somewhat true	Somewhat true	Somewhat true	Very True	Very True	Somewhat true	Very True	Somewhat true	Very True	24	7	No
584	2	men	45-59	Married	30+	Primary	>meanhhs	1	1			1	0	0	0	1	0	Somewhat true	Very True	Very True	Very True	Very True	Somewhat true	Somewhat true	Somewhat true	Very True	Very True	26	14	Yes
585	1	youth	14-19	Single, No partner	10-19	Primary	<=meanhhs	1	1			1	0	0	0	0	0	Somewhat true	Somewhat true	Somewhat true	Somewhat true	Somewhat true	Somewhat true	Somewhat true	Somewhat true	Somewhat true	Somewhat true	20	5	No
586	5	youth	20-24	Married	20-29	Primary	>meanhhs	1	1			1	0	0	0	1	0	Very True	Very True	Very True	Very True	Very True	Very True	Very True	Very True	Very True	Very True	30	7	No
587	4	women	30-34	Married	30+	Primary	>meanhhs	1	1			1	0	0	0	0	0	Dont know	Dont know	Dont know	Dont know	Dont know	Dont know	Dont know	Dont know	Dont know	Dont know	0	4	No
588	1	women	25-29	Living together	20-29	Secondary	<=meanhhs	1	1			1	0	0	0	1	0	Very True	Very True	Very True	Very True	Very True	Very True	Very True	Very True	Very True	Very True	30	6	No
589	2	men	25-29	Married	20-29	Primary	<=meanhhs	1	1			1	0	0	0	0	0	Somewhat true	Somewhat true	Very True	Very True	Very True	Very True	Very True	Very True	Somewhat true	Somewhat true	26	6	No
590	1	men	45-59	Married	30+	Primary	>meanhhs	1	2			0	1	0	0	1	0	Not true at all	Somewhat true	Dont know	Somewhat true	Very True	Very True	Very True	Very True	Very True	Very True	23	11	Yes
591	1	youth	20-24	Married	20-29	Primary	<=meanhhs	1	1			1	0	0	0	1	0	Very True	Very True	Very True	Very True	Very True	Very True	Somewhat true	Very True	Very True	Somewhat true	28	7	No
592	0	youth	14-19	Single, No partner	10-19	Primary	<=meanhhs	1	1	2		1	1	0	0	1	0	Not true at all	Somewhat true	Very True	Very True	Not true at all	Very True	Very True	Not true at all	Very True	Very True	23	10	Yes
593	0	youth	20-24	Single, No partner	20-29	Primary	<=meanhhs	1	1			1	0	0	0	1	0	Dont know	Dont know	Very True	Somewhat true	Very True	Dont know	Very True	Dont know	Dont know	Dont know	11	6	No
594	2	youth	14-19	Married	10-19	Secondary	<=meanhhs	0	1			1	0	0	0	0	0	Very True	Very True	Somewhat true	Very True	Very True	Very True	Very True	Very True	Very True	Somewhat true	28	5	No
595	0	youth	20-24	Married	20-29	Secondary	<=meanhhs	1	1			1	0	0	0	1	0	Somewhat true	Somewhat true	Very True	Somewhat true	Very True	Very True	Very True	Somewhat true	Not true at all	Very True	24	7	No
596	2	youth	20-24	Single with regular partner	20-29	Secondary	>meanhhs	0	1			1	0	0	0	1	0	Dont know	Dont know	Dont know	Dont know	Dont know	Not true at all	Not true at all	Dont know	Dont know	Dont know	2	8	Yes
597	5	women	30-34	Married	30+	Secondary	>meanhhs	1	1	2		1	1	0	0	0	0	Somewhat true	Somewhat true	Somewhat true	Somewhat true	Somewhat true	Somewhat true	Somewhat true	Somewhat true	Somewhat true	Somewhat true	20	5	No
598	2	women	30-34	Married	30+	Primary	>meanhhs	1	1			1	0	0	0	1	0	Very True	Very True	Very True	Somewhat true	Somewhat true	Very True	Somewhat true	Very True	Somewhat true	Somewhat true	25	10	Yes
599	0	men	45-59	Divorced/Separated	30+	Primary	<=meanhhs	1	1	2		1	1	0	0	1	0	Very True	Very True	Very True	Very True	Very True	Very True	Very True	Very True	Very True	Very True	30	15	Yes
600	0	women	35-39	Divorced/Separated	30+	Primary	<=meanhhs	0	1			1	0	0	0	1	0	Not true at all	Somewhat true	Not true at all	Somewhat true	Very True	Very True	Very True	Somewhat true	Very True	Very True	23	8	Yes
601	2	men	30-34	Married	30+	Secondary	<=meanhhs	1	1			1	0	0	0	1	0	Very True	Very True	Very True	Very True	Very True	Very True	Very True	Very True	Very True	Very True	30	6	No
602	2	men	40-44	Married	30+	Secondary	>meanhhs	1	2			0	1	0	0	1	0	Somewhat true	Not true at all	Very True	Very True	Very True	Very True	Somewhat true	Somewhat true	Very True	Very True	25	12	Yes
603	4	youth	14-19	Single, No partner	10-19	Primary	>meanhhs	1	1	2		1	1	0	0	1	0	Dont know	Not true at all	Very True	Somewhat true	Dont know	Dont know	Somewhat true	Somewhat true	Dont know	Not true at all	11	8	Yes
604	5	women	30-34	Single with regular partner	30+	Primary	>meanhhs	1	1			1	0	0	0	0	0	Somewhat true	Not true at all	Somewhat true	Very True	Somewhat true	Not true at all	Very True	Somewhat true	Not true at all	Somewhat true	19	8	Yes
605	5	youth	14-19	Single, No partner	10-19	Primary	>meanhhs	1	1			1	0	0	0	0	0	Very True	Very True	Very True	Very True	Very True	Very True	Very True	Very True	Very True	Very True	30	5	No
606	1	men	14-19	Single, No partner	10-19	Primary	<=meanhhs	1	1			1	0	0	0	1	0	Very True	Very True	Very True	Very True	Very True	Very True	Very True	Very True	Very True	Very True	30	5	No
607	0	youth	20-24	Single, Non-regular partner	20-29	Primary	<=meanhhs	0	1			1	0	0	0	0	0	Somewhat true	Somewhat true	Somewhat true	Somewhat true	Somewhat true	Very True	Very True	Very True	Very True	Very True	25	4	No
608	5	men	40-44	Married	30+	Primary	>meanhhs	1	1			1	0	0	0	1	0	Very True	Very True	Very True	Very True	Very True	Very True	Very True	Very True	Very True	Very True	30	9	Yes
609	2	women	25-29	Married	20-29	Above secondary	<=meanhhs	1	1			1	0	0	0	1	0	Very True	Somewhat true	Not true at all	Very True	Somewhat true	Very True	Somewhat true	Very True	Somewhat true	Somewhat true	23	6	No
610	2	men	45-59	Married	30+	Primary	>meanhhs	1	1	99		1	0	0	0	1	0	Very True	Somewhat true	Very True	Somewhat true	Somewhat true	Somewhat true	Dont know	Not true at all	Somewhat true	Somewhat true	19	9	Yes
611	1	women	20-24	Married	20-29	Primary	<=meanhhs	0	1	2		1	1	0	0	1	0	Somewhat true	Somewhat true	Dont know	Somewhat true	Dont know	Very True	Somewhat true	Very True	Very True	Not true at all	18	6	No
612	1	men	20-24	Married	20-29	Primary	<=meanhhs	1	1	99		1	0	0	0	1	0	Somewhat true	Very True	Somewhat true	Somewhat true	Very True	Somewhat true	Somewhat true	Somewhat true	Very True	Somewhat true	23	7	No
613	1	women	40-44	Married	30+	Secondary	<=meanhhs	1	1			1	0	0	0	0	0	Somewhat true	Somewhat true	Somewhat true	Somewhat true	Somewhat true	Somewhat true	Somewhat true	Somewhat true	Somewhat true	Somewhat true	20	13	Yes
614	8	men	45-59	Married	30+	Above secondary	>meanhhs	1	1	2		1	1	0	0	1	0	Somewhat true	Somewhat true	Somewhat true	Somewhat true	Somewhat true	Somewhat true	Somewhat true	Somewhat true	Somewhat true	Somewhat true	20	11	Yes
615	0	youth	20-24	Single, Non-regular partner	20-29	None	<=meanhhs	1	2			0	1	0	0	1	0	Very True	Very True	Very True	Very True	Very True	Very True	Very True	Very True	Very True	Very True	30	7	No
616	0	youth	14-19	Single, No partner	10-19	Primary	<=meanhhs	0	1			1	0	0	0	1	0	Very True	Very True	Very True	Very True	Very True	Very True	Very True	Very True	Very True	Very True	30	4	No
617	2	women	30-34	Married	30+	None	<=meanhhs	1	1			1	0	0	0	1	0	Very True	Very True	Very True	Very True	Very True	Very True	Very True	Somewhat true	Very True	Not true at all	27	7	No
618	2	youth	20-24	Single, No partner	20-29	Secondary	>meanhhs	1	1			1	0	0	0	1	0	Very True	Very True	Very True	Very True	Very True	Somewhat true	Very True	Very True	Very True	Very True	29	9	Yes
619	0	men	14-19	Married	10-19	Primary	<=meanhhs	0	99			0	0	0	0	0	0	Very True	Very True	Very True	Very True	Very True	Very True	Very True	Very True	Very True	Very True	30	0	No
620	3	men	35-39	Married	30+	Above secondary	<=meanhhs	1	1			1	0	0	0	0	0	Very True	Very True	Very True	Very True	Very True	Very True	Very True	Very True	Very True	Very True	30	2	No
621	0	women	14-19	Single, No partner	10-19	Primary	>meanhhs	0	99			0	0	0	0	1	0	Somewhat true	Very True	Not true at all	Somewhat true	Not true at all	Not true at all	Not true at all	Not true at all	Not true at all	Not true at all	14	1	No
622	1	youth	20-24	Single, No partner	20-29	None	>meanhhs	0	1			1	0	0	0	0	0	Dont know	Dont know	Dont know	Dont know	Dont know	Somewhat true	Dont know	Dont know	Dont know	Dont know	2	6	No
623	4	youth	14-19	Single, No partner	10-19	Primary	>meanhhs	1	1			1	0	0	0	0	0	Dont know	Dont know	Dont know	Dont know	Dont know	Dont know	Dont know	Dont know	Dont know	Dont know	0	3	No
624	5	women	25-29	Single, No partner	20-29	Secondary	>meanhhs	1	99			0	0	0	0	1	0	Somewhat true	Not true at all	Somewhat true	Not true at all	Not true at all	Not true at all	Somewhat true	Somewhat true	Not true at all	Not true at all	14	3	No
625	6	women	35-39	Married	30+	Primary	>meanhhs	1	1			1	0	0	0	1	0	Somewhat true	Not true at all	Not true at all	Somewhat true	Dont know	Very True	Somewhat true	Not true at all	Somewhat true	Not true at all	15	6	No
626	2	women	25-29	Married	20-29	Secondary	<=meanhhs	1	1			1	0	0	0	1	0	Very True	Very True	Very True	Very True	Very True	Very True	Very True	Very True	Very True	Very True	30	8	Yes
627	2	youth	20-24	Single, No partner	20-29	Primary	>meanhhs	1	1			1	0	0	0	0	0	Somewhat true	Very True	Very True	Somewhat true	Very True	Somewhat true	Very True	Very True	Somewhat true	Very True	26	5	No
628	3	women	25-29	Married	20-29	None	>meanhhs	1	1	99		1	0	0	0	0	0	Very True	Somewhat true	Somewhat true	Somewhat true	Very True	Somewhat true	Somewhat true	Not true at all	Dont know	Not true at all	18	6	No
629	8	women	30-34	Married	30+	Primary	>meanhhs	1	1			1	0	0	0	0	0	Very True	Very True	Very True	Very True	Very True	Somewhat true	Somewhat true	Very True	Somewhat true	Somewhat true	26	4	No
630	2	women	20-24	Married	20-29	Secondary	<=meanhhs	0	99			0	0	0	0	0	0	Somewhat true	Somewhat true	Somewhat true	Somewhat true	Somewhat true	Very True	Very True	Very True	Very True	Very True	25	1	No
631	2	women	45-59	Married	30+	Primary	<=meanhhs	1	1			1	0	0	0	1	0	Very True	Somewhat true	Somewhat true	Very True	Somewhat true	Very True	Somewhat true	Very True	Not true at all	Not true at all	22	9	Yes
632	0	youth	14-19	Single, Non-regular partner	10-19	Primary	<=meanhhs	1	1			1	0	0	0	0	0	Very True	Very True	Very True	Very True	Somewhat true	Very True	Somewhat true	Somewhat true	Very True	Somewhat true	26	7	No
633	6	men	45-59	Single, No partner	30+	None	>meanhhs	0	99			0	0	0	0	0	0	Dont know	Dont know	Dont know	Dont know	Dont know	Dont know	Dont know	Dont know	Dont know	Dont know	0	1	No
634	3	youth	14-19	Single, No partner	10-19	Primary	>meanhhs	1	1			1	0	0	0	0	0	Very True	Very True	Very True	Very True	Very True	Very True	Very True	Very True	Very True	Very True	30	5	No
635	5	men	45-59	Married	30+	Primary	>meanhhs	1	99	1		1	0	0	0	1	0	Not true at all	Not true at all	Somewhat true	Not true at all	Not true at all	Not true at all	Somewhat true	Not true at all	Very True	Not true at all	14	7	No
636	4	youth	20-24	Single, Non-regular partner	20-29	Above secondary	>meanhhs	1	1			1	0	0	0	1	0	Very True	Very True	Very True	Very True	Very True	Very True	Very True	Very True	Very True	Very True	30	10	Yes
637	0	youth	20-24	Married	20-29	Primary	<=meanhhs	1	1			1	0	0	0	1	0	Not true at all	Very True	Very True	Somewhat true	Somewhat true	Very True	Very True	Somewhat true	Very True	Somewhat true	24	8	Yes
638	2	women	25-29	Widowed	20-29	None	<=meanhhs	0	1			1	0	0	0	1	0	Somewhat true	Somewhat true	Somewhat true	Somewhat true	Somewhat true	Somewhat true	Somewhat true	Somewhat true	Somewhat true	Somewhat true	20	7	No
639	3	men	30-34	Married	30+	Primary	<=meanhhs	1	1			1	0	0	0	1	0	Dont know	Dont know	Dont know	Dont know	Dont know	Dont know	Dont know	Dont know	Dont know	Dont know	0	7	No
640	1	youth	14-19	Single, No partner	10-19	Primary	<=meanhhs	0	3			0	0	0	0	0	0	Dont know	Dont know	Dont know	Dont know	Dont know	Dont know	Dont know	Dont know	Dont know	Dont know	0	1	No
641	3	youth	14-19	Single, Non-regular partner	10-19	Secondary	>meanhhs	1	1			1	0	0	0	0	0	Dont know	Dont know	Dont know	Dont know	Dont know	Somewhat true	Somewhat true	Dont know	Dont know	Dont know	4	4	No
642	0	men	35-39	Married	30+	Primary	<=meanhhs	1	2			0	1	0	0	1	0	Not true at all	Not true at all	Not true at all	Not true at all	Not true at all	Not true at all	Not true at all	Not true at all	Not true at all	Not true at all	10	10	Yes
643	2	men	40-44	Married	30+	None	>meanhhs	0	1			1	0	0	0	1	0	Very True	Very True	Very True	Very True	Dont know	Very True	Very True	Dont know	Dont know	Dont know	18	13	Yes
644	3	youth	20-24	Single, No partner	20-29	Secondary	>meanhhs	1	1			1	0	0	0	1	0	Very True	Very True	Very True	Very True	Very True	Very True	Very True	Very True	Very True	Very True	30	4	No
645	2	youth	14-19	Single, No partner	10-19	Primary	>meanhhs	0	1			1	0	0	0	0	0	Very True	Very True	Very True	Very True	Very True	Very True	Very True	Very True	Very True	Very True	30	4	No
646	3	youth	20-24	Married	20-29	Primary	>meanhhs	0	3			0	0	0	0	0	0	Dont know	Dont know	Dont know	Dont know	Dont know	Dont know	Dont know	Dont know	Dont know	Dont know	0	1	No
647	2	youth	20-24	Single, No partner	20-29	Secondary	>meanhhs	0	1			1	0	0	0	1	0	Dont know	Dont know	Dont know	Dont know	Dont know	Very True	Somewhat true	Somewhat true	Dont know	Dont know	7	4	No
648	1	men	30-34	Married	30+	Secondary	<=meanhhs	1	1	2		1	1	0	0	1	0	Very True	Somewhat true	Very True	Somewhat true	Very True	Very True	Very True	Somewhat true	Somewhat true	Somewhat true	25	9	Yes
649	3	youth	20-24	Married	20-29	Secondary	>meanhhs	1	1			1	0	0	0	1	0	Very True	Very True	Very True	Very True	Somewhat true	Somewhat true	Very True	Very True	Very True	Very True	28	14	Yes
650	1	youth	20-24	Living together	20-29	Primary	<=meanhhs	1	1			1	0	0	0	1	0	Not true at all	Somewhat true	Somewhat true	Very True	Very True	Somewhat true	Somewhat true	Somewhat true	Very True	Somewhat true	22	9	Yes
651	7	men	35-39	Married	30+	Primary	>meanhhs	1	1			1	0	0	0	0	0	Somewhat true	Somewhat true	Somewhat true	Somewhat true	Somewhat true	Very True	Somewhat true	Somewhat true	Somewhat true	Somewhat true	21	4	No
652	0	youth	20-24	Single, No partner	20-29	Secondary	>meanhhs	1	1			1	0	0	0	1	0	Very True	Very True	Very True	Very True	Very True	Very True	Very True	Very True	Very True	Very True	30	8	Yes
653	5	men	35-39	Living together	30+	Primary	>meanhhs	1	1			1	0	0	0	1	0	Very True	Very True	Very True	Very True	Very True	Very True	Very True	Very True	Very True	Very True	30	6	No
654	6	youth	14-19	Single, No partner	10-19	Primary	>meanhhs	1	1			1	0	0	0	1	0	Very True	Very True	Very True	Very True	Very True	Very True	Very True	Not true at all	Very True	Very True	28	7	No
655	3	youth	14-19	Single, No partner	10-19	Primary	>meanhhs	1	1			1	0	0	0	1	0	Not true at all	Not true at all	Not true at all	Not true at all	Not true at all	Not true at all	Not true at all	Not true at all	Not true at all	Not true at all	10	9	Yes
656	1	youth	20-24	Living together	20-29	Primary	<=meanhhs	1	1			1	0	0	0	1	0	Dont know	Dont know	Dont know	Dont know	Dont know	Dont know	Dont know	Dont know	Dont know	Dont know	0	5	No
657	1	youth	20-24	Married	20-29	Secondary	<=meanhhs	0	1	2		1	1	0	0	0	0	Dont know	Not true at all	Somewhat true	Not true at all	Somewhat true	Somewhat true	Not true at all	Dont know	Dont know	Dont know	9	3	No
658	3	youth	14-19	Single, No partner	10-19	Primary	>meanhhs	1	1			1	0	0	0	0	0	Not true at all	Very True	Very True	Very True	Somewhat true	Somewhat true	Very True	Not true at all	Very True	Very True	24	7	No
659	1	youth	14-19	Single, No partner	10-19	Primary	<=meanhhs	1	1			1	0	0	0	1	0	Dont know	Dont know	Dont know	Dont know	Dont know	Dont know	Dont know	Dont know	Dont know	Dont know	0	8	Yes
660	4	youth	14-19	Single with regular partner	10-19	Secondary	>meanhhs	1	1			1	0	0	0	1	0	Very True	Very True	Somewhat true	Somewhat true	Dont know	Somewhat true	Very True	Very True	Somewhat true	Dont know	20	9	Yes
661	0	youth	20-24	Single, Non-regular partner	20-29	Primary	<=meanhhs	1	1			1	0	0	0	0	0	Not true at all	Somewhat true	Somewhat true	Somewhat true	Somewhat true	Not true at all	Somewhat true	Not true at all	Somewhat true	Somewhat true	17	6	No
662	6	women	35-39	Married	30+	Above secondary	>meanhhs	1	1			1	0	0	0	0	0	Very True	Very True	Very True	Very True	Somewhat true	Dont know	Not true at all	Not true at all	Somewhat true	Very True	21	5	No
663	1	men	25-29	Married	20-29	Above secondary	<=meanhhs	1	2	1		1	1	0	0	1	0	Very True	Very True	Very True	Very True	Very True	Very True	Very True	Very True	Very True	Very True	30	11	Yes
664	3	men	30-34	Married	30+	Secondary	>meanhhs	1	1			1	0	0	0	1	0	Somewhat true	Somewhat true	Somewhat true	Somewhat true	Somewhat true	Somewhat true	Somewhat true	Somewhat true	Very True	Somewhat true	21	6	No
665	0	women	14-19	Single, No partner	10-19	Primary	<=meanhhs	0	1			1	0	0	0	1	0	Somewhat true	Somewhat true	Very True	Very True	Somewhat true	Somewhat true	Somewhat true	Somewhat true	Somewhat true	Somewhat true	22	2	No
666	7	men	40-44	Married	30+	Primary	>meanhhs	1	1			1	0	0	0	1	0	Very True	Very True	Very True	Very True	Very True	Dont know	Very True	Very True	Very True	Very True	27	9	Yes
667	1	women	14-19	Single, No partner	10-19	Primary	>meanhhs	1	1			1	0	0	0	1	0	Very True	Dont know	Dont know	Dont know	Dont know	Very True	Dont know	Dont know	Dont know	Dont know	6	6	No
668	2	youth	20-24	Married	20-29	Primary	<=meanhhs	1	1			1	0	0	0	1	0	Very True	Very True	Very True	Very True	Very True	Very True	Somewhat true	Very True	Very True	Very True	29	9	Yes
669	0	youth	14-19	Single, No partner	10-19	Secondary	>meanhhs	0	1			1	0	0	0	1	0	Very True	Very True	Very True	Very True	Very True	Very True	Very True	Very True	Very True	Very True	30	4	No
670	4	youth	20-24	Single, No partner	20-29	Secondary	>meanhhs	1	1			1	0	0	0	1	0	Very True	Very True	Very True	Very True	Very True	Very True	Very True	Very True	Very True	Very True	30	9	Yes
671	0	youth	20-24	Single, No partner	20-29	Secondary	<=meanhhs	1	1			1	0	0	0	1	0	Very True	Very True	Very True	Very True	Very True	Very True	Very True	Very True	Very True	Very True	30	5	No
672	1	youth	14-19	Married	10-19	Primary	<=meanhhs	1	1			1	0	0	0	0	0	Dont know	Dont know	Dont know	Dont know	Dont know	Dont know	Dont know	Dont know	Dont know	Dont know	0	2	No
673	4	men	45-59	Married	30+	Primary	>meanhhs	1	1			1	0	0	0	1	0	Very True	Very True	Very True	Not true at all	Dont know	Very True	Very True	Very True	Very True	Very True	25	11	Yes
674	6	men	40-44	Married	30+	Above secondary	>meanhhs	1	1			1	0	0	0	1	0	Very True	Very True	Very True	Very True	Very True	Very True	Very True	Very True	Very True	Very True	30	6	No
675	5	youth	20-24	Married	20-29	Secondary	>meanhhs	1	1			1	0	0	0	1	0	Not true at all	Very True	Very True	Somewhat true	Very True	Very True	Very True	Somewhat true	Somewhat true	Very True	25	11	Yes
676	4	youth	14-19	Single, Non-regular partner	10-19	Primary	>meanhhs	1	2	1		1	1	0	0	1	0	Very True	Very True	Very True	Very True	Very True	Very True	Very True	Very True	Very True	Very True	30	7	No
677	2	men	30-34	Married	30+	Secondary	<=meanhhs	1	1			1	0	0	0	1	0	Very True	Very True	Very True	Very True	Very True	Very True	Very True	Somewhat true	Somewhat true	Somewhat true	27	8	Yes
678	5	women	30-34	Married	30+	Primary	>meanhhs	1	1	2		1	1	0	0	0	0	Somewhat true	Not true at all	Not true at all	Not true at all	Not true at all	Not true at all	Not true at all	Not true at all	Not true at all	Not true at all	11	6	No
679	0	women	35-39	Married	30+	Primary	<=meanhhs	0	1			1	0	0	0	0	0	Very True	Very True	Very True	Very True	Very True	Very True	Somewhat true	Somewhat true	Somewhat true	Somewhat true	26	4	No
680	1	youth	20-24	Married	20-29	Primary	<=meanhhs	1	1			1	0	0	0	0	0	Not true at all	Not true at all	Not true at all	Not true at all	Not true at all	Dont know	Dont know	Dont know	Dont know	Dont know	5	3	No
681	3	youth	14-19	Single, No partner	10-19	Secondary	>meanhhs	1	1			1	0	0	0	1	0	Very True	Very True	Very True	Very True	Very True	Somewhat true	Somewhat true	Somewhat true	Somewhat true	Dont know	23	13	Yes
682	1	women	14-19	Married	10-19	Primary	<=meanhhs	1	1			1	0	0	0	1	0	Very True	Very True	Very True	Very True	Very True	Very True	Very True	Very True	Very True	Very True	30	6	No
683	0	women	45-59	Widowed	30+	None	<=meanhhs	1	1	2		1	1	0	0	1	0	Somewhat true	Very True	Very True	Very True	Very True	Somewhat true	Somewhat true	Somewhat true	Somewhat true	Somewhat true	24	15	Yes
684	0	youth	20-24	Married	20-29	None	<=meanhhs	1	1	2	3	1	1	0	0	1	0	Not true at all	Very True	Not true at all	Very True	Not true at all	Very True	Very True	Not true at all	Very True	Not true at all	20	12	Yes
685	1	youth	20-24	Single, No partner	20-29	Secondary	>meanhhs	1	1			1	0	0	0	1	0	Very True	Very True	Somewhat true	Not true at all	Not true at all	Somewhat true	Not true at all	Not true at all	Not true at all	Not true at all	16	5	No
686	0	men	20-24	Single, Non-regular partner	20-29	Secondary	<=meanhhs	0	1			1	0	0	0	1	0	Somewhat true	Very True	Somewhat true	Somewhat true	Very True	Very True	Somewhat true	Somewhat true	Somewhat true	Somewhat true	23	6	No
687	2	youth	20-24	Married	20-29	Secondary	<=meanhhs	1	1			1	0	0	0	1	0	Somewhat true	Somewhat true	Very True	Very True	Somewhat true	Very True	Very True	Somewhat true	Somewhat true	Not true at all	23	11	Yes
688	1	youth	20-24	Single, No partner	20-29	Secondary	<=meanhhs	0	3			0	0	0	0	1	0	Dont know	Somewhat true	Very True	Somewhat true	Very True	Dont know	Dont know	Dont know	Dont know	Dont know	10	3	No
689	8	men	40-44	Married	30+	Primary	>meanhhs	1	1			1	0	0	0	1	0	Very True	Very True	Somewhat true	Somewhat true	Somewhat true	Very True	Very True	Very True	Very True	Very True	27	7	No
690	1	youth	14-19	Single, No partner	10-19	Primary	<=meanhhs	0	1			1	0	0	0	1	0	Very True	Very True	Very True	Somewhat true	Dont know	Dont know	Dont know	Dont know	Dont know	Dont know	11	6	No
691	4	youth	14-19	Single with regular partner	10-19	Primary	>meanhhs	1	1			1	0	0	0	1	0	Very True	Very True	Very True	Very True	Very True	Very True	Very True	Not true at all	Very True	Very True	28	5	No
692	6	women	45-59	Married	30+	Primary	>meanhhs	1	1			1	0	0	0	0	0	Not true at all	Somewhat true	Not true at all	Very True	Dont know	Not true at all	Very True	Very True	Very True	Not true at all	18	8	Yes
693	4	youth	14-19	Single, No partner	10-19	Primary	>meanhhs	1	1			1	0	0	0	1	0	Very True	Very True	Very True	Very True	Very True	Very True	Very True	Very True	Very True	Very True	30	14	Yes
694	1	youth	14-19	Single, No partner	10-19	Primary	>meanhhs	1	3			0	0	0	0	1	0	Very True	Very True	Very True	Very True	Very True	Very True	Dont know	Dont know	Dont know	Dont know	18	5	No
695	4	youth	20-24	Single, No partner	20-29	Secondary	>meanhhs	1	1			1	0	0	0	1	0	Very True	Very True	Very True	Very True	Very True	Not true at all	Not true at all	Not true at all	Not true at all	Not true at all	20	8	Yes
696	1	men	45-59	Married	30+	Secondary	<=meanhhs	1	1			1	0	0	0	1	0	Somewhat true	Somewhat true	Somewhat true	Very True	Very True	Very True	Somewhat true	Somewhat true	Somewhat true	Not true at all	22	9	Yes
697	2	women	45-59	Single, Non-regular partner	30+	Primary	>meanhhs	1	1	99		1	0	0	0	1	0	Very True	Very True	Not true at all	Somewhat true	Somewhat true	Somewhat true	Somewhat true	Somewhat true	Somewhat true	Not true at all	20	7	No
698	4	youth	14-19	Single, No partner	10-19	Primary	>meanhhs	1	1			1	0	0	0	1	0	Not true at all	Somewhat true	Somewhat true	Somewhat true	Somewhat true	Very True	Dont know	Dont know	Dont know	Somewhat true	14	7	No
699	0	youth	14-19	Single with regular partner	10-19	Primary	<=meanhhs	0	3			0	0	0	0	0	0	Very True	Very True	Very True	Somewhat true	Somewhat true	Very True	Somewhat true	Somewhat true	Very True	Very True	26	3	No
700	2	youth	20-24	Single, No partner	20-29	Secondary	>meanhhs	1	1			1	0	0	0	1	0	Not true at all	Not true at all	Not true at all	Not true at all	Not true at all	Somewhat true	Not true at all	Not true at all	Not true at all	Not true at all	11	5	No
701	1	youth	20-24	Married	20-29	Primary	<=meanhhs	1	1			1	0	0	0	0	0	Very True	Very True	Very True	Dont know	Not true at all	Somewhat true	Somewhat true	Not true at all	Dont know	Dont know	15	6	No
702	6	women	30-34	Married	30+	Primary	>meanhhs	0	99			0	0	0	0	1	0	Very True	Somewhat true	Very True	Very True	Very True	Very True	Somewhat true	Very True	Very True	Very True	28	2	No
703	1	youth	20-24	Single with regular partner	20-29	Primary	<=meanhhs	1	1			1	0	0	0	1	0	Very True	Dont know	Dont know	Dont know	Dont know	Very True	Somewhat true	Somewhat true	Dont know	Dont know	10	6	No
704	1	youth	20-24	Married	20-29	Primary	>meanhhs	0	3			0	0	0	0	0	0	Dont know	Dont know	Dont know	Dont know	Dont know	Dont know	Dont know	Dont know	Dont know	Dont know	0	1	No
705	1	women	40-44	Married	30+	Primary	<=meanhhs	1	1			1	0	0	0	1	0	Very True	Very True	Somewhat true	Very True	Somewhat true	Very True	Somewhat true	Somewhat true	Very True	Somewhat true	25	6	No
706	3	men	20-24	Single, Non-regular partner	20-29	Primary	<=meanhhs	1	1			1	0	0	0	0	0	Somewhat true	Somewhat true	Somewhat true	Dont know	Dont know	Very True	Somewhat true	Somewhat true	Somewhat true	Somewhat true	17	6	No
707	1	youth	20-24	Single with regular partner	20-29	Secondary	>meanhhs	1	3			0	0	0	0	1	0	Very True	Very True	Very True	Very True	Very True	Very True	Dont know	Very True	Very True	Somewhat true	26	4	No
708	6	women	20-24	Married	20-29	Primary	>meanhhs	1	1	1		1	0	0	0	1	0	Very True	Very True	Very True	Very True	Very True	Very True	Very True	Very True	Very True	Very True	30	5	No
709	5	youth	20-24	Single, No partner	20-29	Secondary	>meanhhs	1	1			1	0	0	0	1	0	Very True	Somewhat true	Somewhat true	Very True	Somewhat true	Not true at all	Somewhat true	Somewhat true	Somewhat true	Dont know	19	9	Yes
710	2	youth	20-24	Married	20-29	Primary	<=meanhhs	1	1			1	0	0	0	1	0	Very True	Very True	Very True	Very True	Very True	Very True	Very True	Somewhat true	Dont know	Dont know	23	4	No
711	0	youth	14-19	Single, No partner	10-19	Secondary	<=meanhhs	1	1			1	0	0	0	1	0	Not true at all	Not true at all	Not true at all	Not true at all	Not true at all	Not true at all	Not true at all	Not true at all	Not true at all	Not true at all	10	5	No
712	2	women	40-44	Married	30+	Primary	>meanhhs	1	1			1	0	0	0	1	0	Somewhat true	Somewhat true	Very True	Somewhat true	Very True	Very True	Very True	Somewhat true	Very True	Very True	26	8	Yes
713	3	men	30-34	Married	30+	Primary	>meanhhs	1	1			1	0	0	0	0	0	Very True	Very True	Very True	Very True	Very True	Very True	Very True	Very True	Very True	Very True	30	7	No
714	1	men	20-24	Single, No partner	20-29	Secondary	<=meanhhs	1	1	2		1	1	0	0	1	0	Somewhat true	Somewhat true	Somewhat true	Somewhat true	Somewhat true	Somewhat true	Somewhat true	Somewhat true	Somewhat true	Somewhat true	20	9	Yes
715	3	men	35-39	Married	30+	Primary	<=meanhhs	1	1			1	0	0	0	1	0	Dont know	Dont know	Dont know	Dont know	Not true at all	Dont know	Not true at all	Not true at all	Not true at all	Not true at all	5	5	No
716	2	youth	14-19	Married	10-19	Primary	>meanhhs	1	2			0	1	0	0	1	0	Somewhat true	Somewhat true	Somewhat true	Somewhat true	Somewhat true	Very True	Somewhat true	Somewhat true	Somewhat true	Not true at all	20	4	No
717	1	youth	20-24	Married	20-29	Primary	<=meanhhs	1	1			1	0	0	0	1	0	Very True	Very True	Somewhat true	Somewhat true	Somewhat true	Very True	Very True	Very True	Somewhat true	Somewhat true	25	6	No
718	2	women	30-34	Married	30+	Secondary	<=meanhhs	1	99	1		1	0	0	0	1	0	Somewhat true	Somewhat true	Somewhat true	Somewhat true	Somewhat true	Somewhat true	Very True	Somewhat true	Somewhat true	Somewhat true	21	4	No
719	0	youth	14-19	Single, No partner	10-19	Secondary	>meanhhs	1	1			1	0	0	0	1	0	Very True	Very True	Somewhat true	Very True	Very True	Somewhat true	Somewhat true	Not true at all	Very True	Very True	25	7	No
720	1	men	40-44	Divorced/Separated	30+	Secondary	<=meanhhs	1	1			1	0	0	0	0	0	Very True	Not true at all	Somewhat true	Somewhat true	Not true at all	Somewhat true	Somewhat true	Somewhat true	Very True	Somewhat true	20	3	No
721	4	men	30-34	Married	30+	Primary	>meanhhs	1	1			1	0	0	0	1	0	Not true at all	Very True	Very True	Somewhat true	Somewhat true	Very True	Somewhat true	Very True	Very True	Very True	25	8	Yes
722	1	youth	20-24	Divorced/Separated	20-29	Primary	>meanhhs	0	1			1	0	0	0	0	0	Very True	Very True	Very True	Very True	Very True	Not true at all	Not true at all	Not true at all	Very True	Very True	24	3	No
723	6	women	35-39	Married	30+	Primary	>meanhhs	1	1			1	0	0	0	1	0	Somewhat true	Very True	Somewhat true	Very True	Very True	Very True	Very True	Very True	Very True	Very True	28	10	Yes
724	5	women	35-39	Married	30+	Secondary	>meanhhs	1	1			1	0	0	0	1	0	Very True	Very True	Very True	Very True	Very True	Very True	Very True	Very True	Very True	Very True	30	11	Yes
725	0	men	35-39	Single, Non-regular partner	30+	Above secondary	<=meanhhs	1	2	1		1	1	0	0	1	0	Somewhat true	Somewhat true	Somewhat true	Somewhat true	Somewhat true	Somewhat true	Somewhat true	Somewhat true	Very True	Somewhat true	21	13	Yes
726	6	youth	14-19	Single, No partner	10-19	Primary	>meanhhs	1	1			1	0	0	0	1	0	Somewhat true	Somewhat true	Somewhat true	Somewhat true	Somewhat true	Very True	Very True	Somewhat true	Somewhat true	Somewhat true	22	4	No
727	4	men	30-34	Single with regular partner	30+	Primary	>meanhhs	0	1			1	0	0	0	1	0	Very True	Somewhat true	Not true at all	Somewhat true	Somewhat true	Very True	Very True	Very True	Very True	Very True	25	8	Yes
728	0	men	25-29	Married	20-29	Secondary	<=meanhhs	1	1			1	0	0	0	1	0	Very True	Very True	Very True	Very True	Very True	Very True	Very True	Not true at all	Very True	Very True	28	9	Yes
729	2	youth	20-24	Single with regular partner	20-29	Primary	<=meanhhs	1	3			0	0	0	0	1	0	Somewhat true	Somewhat true	Somewhat true	Somewhat true	Somewhat true	Somewhat true	Somewhat true	Somewhat true	Somewhat true	Somewhat true	20	7	No
730	0	youth	20-24	Married	20-29	Primary	<=meanhhs	0	1			1	0	0	0	1	0	Very True	Very True	Very True	Not true at all	Dont know	Very True	Very True	Somewhat true	Very True	Dont know	21	6	No
731	1	youth	14-19	Single, No partner	10-19	Secondary	>meanhhs	1	1			1	0	0	0	1	0	Very True	Somewhat true	Very True	Very True	Somewhat true	Somewhat true	Somewhat true	Very True	Somewhat true	Somewhat true	24	6	No
732	0	men	20-24	Married	20-29	Secondary	<=meanhhs	1	1			1	0	0	0	1	0	Very True	Very True	Very True	Very True	Very True	Very True	Very True	Very True	Very True	Very True	30	8	Yes
733	4	youth	20-24	Single, No partner	20-29	Primary	>meanhhs	1	1			1	0	0	0	1	0	Somewhat true	Somewhat true	Somewhat true	Somewhat true	Somewhat true	Somewhat true	Somewhat true	Somewhat true	Somewhat true	Somewhat true	20	10	Yes
734	0	youth	20-24	Single with regular partner	20-29	Secondary	>meanhhs	1	1			1	0	0	0	1	0	Somewhat true	Very True	Somewhat true	Somewhat true	Somewhat true	Somewhat true	Very True	Somewhat true	Not true at all	Not true at all	20	11	Yes
735	1	youth	20-24	Single, No partner	20-29	Primary	>meanhhs	1	1			1	0	0	0	1	0	Very True	Very True	Very True	Somewhat true	Dont know	Not true at all	Not true at all	Not true at all	Somewhat true	Somewhat true	18	7	No
736	2	youth	20-24	Single, No partner	20-29	Primary	>meanhhs	1	1			1	0	0	0	0	0	Very True	Very True	Very True	Very True	Very True	Very True	Very True	Very True	Very True	Very True	30	4	No
737	5	men	45-59	Married	30+	Above secondary	>meanhhs	1	1			1	0	0	0	1	0	Very True	Very True	Very True	Very True	Very True	Very True	Very True	Very True	Very True	Very True	30	7	No
738	5	men	35-39	Married	30+	Primary	>meanhhs	1	1			1	0	0	0	1	0	Very True	Very True	Very True	Very True	Somewhat true	Not true at all	Very True	Very True	Very True	Very True	27	5	No
739	6	men	30-34	Married	30+	Primary	>meanhhs	1	1			1	0	0	0	1	0	Not true at all	Somewhat true	Very True	Very True	Somewhat true	Somewhat true	Very True	Not true at all	Very True	Very True	23	7	No
740	2	women	20-24	Married	20-29	Primary	<=meanhhs	1	1			1	0	0	0	1	0	Very True	Very True	Very True	Very True	Very True	Very True	Very True	Very True	Very True	Very True	30	7	No
741	2	youth	14-19	Single, No partner	10-19	Secondary	<=meanhhs	1	1			1	0	0	0	1	0	Very True	Somewhat true	Somewhat true	Very True	Somewhat true	Very True	Somewhat true	Somewhat true	Somewhat true	Very True	24	8	Yes
742	4	men	25-29	Married	20-29	Primary	>meanhhs	1	1			1	0	0	0	1	0	Somewhat true	Very True	Very True	Very True	Very True	Very True	Somewhat true	Very True	Very True	Very True	28	10	Yes
743	0	youth	14-19	Single, No partner	10-19	Primary	<=meanhhs	1	1			1	0	0	0	0	0	Somewhat true	Very True	Not true at all	Somewhat true	Somewhat true	Very True	Somewhat true	Somewhat true	Very True	Not true at all	21	6	No
744	3	youth	20-24	Married	20-29	Primary	<=meanhhs	1	1			1	0	0	0	0	0	Not true at all	Very True	Not true at all	Not true at all	Very True	Not true at all	Very True	Very True	Not true at all	Very True	20	4	No
745	2	youth	14-19	Single, No partner	10-19	Primary	>meanhhs	1	1			1	0	0	0	1	0	Somewhat true	Somewhat true	Very True	Somewhat true	Somewhat true	Somewhat true	Somewhat true	Somewhat true	Somewhat true	Somewhat true	21	6	No
746	7	youth	14-19	Single, Non-regular partner	10-19	Primary	>meanhhs	1	1	2		1	1	0	0	1	0	Very True	Very True	Very True	Not true at all	Very True	Not true at all	Not true at all	Not true at all	Very True	Very True	22	11	Yes
747	1	youth	20-24	Married	20-29	Primary	<=meanhhs	1	1			1	0	0	0	1	0	Somewhat true	Somewhat true	Somewhat true	Somewhat true	Not true at all	Somewhat true	Somewhat true	Very True	Somewhat true	Somewhat true	20	6	No
748	2	youth	14-19	Single, Non-regular partner	10-19	Secondary	>meanhhs	1	1			1	0	0	0	1	0	Very True	Somewhat true	Very True	Somewhat true	Very True	Not true at all	Very True	Somewhat true	Somewhat true	Somewhat true	23	9	Yes
749	2	men	40-44	Married	30+	Secondary	<=meanhhs	1	1			1	0	0	0	1	0	Very True	Very True	Very True	Very True	Very True	Very True	Very True	Very True	Very True	Very True	30	11	Yes
750	1	men	45-59	Married	30+	Secondary	<=meanhhs	1	99			0	0	0	0	1	0	Dont know	Dont know	Dont know	Very True	Very True	Not true at all	Somewhat true	Very True	Very True	Very True	18	4	No
751	3	men	35-39	Married	30+	Primary	>meanhhs	1	1			1	0	0	0	1	0	Very True	Very True	Very True	Very True	Very True	Very True	Very True	Very True	Very True	Very True	30	6	No
752	1	youth	20-24	Living together	20-29	Primary	<=meanhhs	1	1			1	0	0	0	1	0	Not true at all	Not true at all	Somewhat true	Very True	Not true at all	Dont know	Dont know	Very True	Very True	Very True	17	8	Yes
753	1	women	30-34	Married	30+	None	<=meanhhs	1	1			1	0	0	0	1	0	Somewhat true	Somewhat true	Somewhat true	Somewhat true	Somewhat true	Very True	Very True	Very True	Very True	Very True	25	6	No
754	4	women	25-29	Married	20-29	Primary	>meanhhs	0	1			1	0	0	0	1	0	Very True	Somewhat true	Somewhat true	Somewhat true	Very True	Somewhat true	Very True	Somewhat true	Very True	Very True	25	5	No
755	0	women	25-29	Living together	20-29	Primary	<=meanhhs	1	1			1	0	0	0	0	0	Very True	Very True	Very True	Very True	Very True	Very True	Very True	Very True	Very True	Very True	30	5	No
756	2	women	25-29	Married	20-29	Primary	<=meanhhs	1	1			1	0	0	0	1	0	Very True	Very True	Very True	Very True	Very True	Very True	Very True	Very True	Somewhat true	Somewhat true	28	5	No
757	2	youth	14-19	Single, No partner	10-19	Primary	<=meanhhs	0	3			0	0	0	0	0	0	Dont know	Dont know	Dont know	Dont know	Dont know	Dont know	Dont know	Dont know	Dont know	Dont know	0	0	No
758	3	youth	14-19	Single, No partner	10-19	Primary	>meanhhs	0	1			1	0	0	0	1	0	Very True	Very True	Very True	Somewhat true	Somewhat true	Somewhat true	Very True	Not true at all	Somewhat true	Somewhat true	23	9	Yes
759	4	women	25-29	Living together	20-29	Primary	>meanhhs	1	1	2	99	1	1	0	0	1	0	Very True	Very True	Very True	Very True	Very True	Very True	Very True	Very True	Very True	Very True	30	15	Yes
760	0	women	45-59	Divorced/Separated	30+	Primary	<=meanhhs	1	1			1	0	0	0	1	0	Very True	Very True	Very True	Very True	Very True	Very True	Very True	Very True	Very True	Very True	30	7	No
761	4	men	40-44	Married	30+	Primary	>meanhhs	1	1			1	0	0	0	1	0	Somewhat true	Very True	Very True	Not true at all	Somewhat true	Very True	Very True	Not true at all	Very True	Somewhat true	23	7	No
762	0	youth	14-19	Single with regular partner	10-19	Secondary	<=meanhhs	0	1			1	0	0	0	1	0	Very True	Very True	Very True	Very True	Very True	Very True	Very True	Very True	Very True	Very True	30	4	No
763	2	youth	20-24	Single, No partner	20-29	Primary	>meanhhs	1	1			1	0	0	0	1	0	Not true at all	Not true at all	Not true at all	Not true at all	Not true at all	Somewhat true	Somewhat true	Somewhat true	Somewhat true	Somewhat true	15	10	Yes
764	4	men	40-44	Married	30+	Secondary	>meanhhs	1	1			1	0	0	0	1	0	Very True	Somewhat true	Not true at all	Somewhat true	Very True	Very True	Somewhat true	Somewhat true	Not true at all	Not true at all	20	9	Yes
765	1	men	30-34	Married	30+	Secondary	<=meanhhs	1	1			1	0	0	0	1	0	Very True	Very True	Very True	Very True	Very True	Very True	Very True	Very True	Very True	Very True	30	9	Yes
766	3	men	45-59	Married	30+	Secondary	<=meanhhs	1	1	2		1	1	0	0	1	0	Very True	Very True	Very True	Very True	Very True	Not true at all	Very True	Very True	Very True	Very True	28	12	Yes
767	1	women	40-44	Divorced/Separated	30+	None	<=meanhhs	1	1			1	0	0	0	0	0	Somewhat true	Somewhat true	Very True	Somewhat true	Somewhat true	Somewhat true	Somewhat true	Not true at all	Not true at all	Not true at all	18	6	No
768	4	women	25-29	Living together	20-29	Primary	>meanhhs	0	99			0	0	0	0	1	0	Not true at all	Not true at all	Not true at all	Not true at all	Not true at all	Very True	Very True	Somewhat true	Somewhat true	Somewhat true	17	1	No
769	2	youth	14-19	Single, No partner	10-19	Secondary	<=meanhhs	1	1			1	0	0	0	0	0	Somewhat true	Very True	Not true at all	Somewhat true	Somewhat true	Not true at all	Somewhat true	Not true at all	Dont know	Dont know	14	3	No
770	0	youth	14-19	Single, Non-regular partner	10-19	Secondary	>meanhhs	1	1	2		1	1	0	0	0	0	Somewhat true	Somewhat true	Somewhat true	Somewhat true	Somewhat true	Somewhat true	Somewhat true	Somewhat true	Somewhat true	Somewhat true	20	6	No
771	6	youth	14-19	Single, No partner	10-19	Primary	>meanhhs	1	1			1	0	0	0	1	0	Somewhat true	Somewhat true	Not true at all	Somewhat true	Somewhat true	Dont know	Somewhat true	Somewhat true	Somewhat true	Not true at all	16	5	No
772	1	youth	20-24	Divorced/Separated	20-29	Primary	<=meanhhs	1	1			1	0	0	0	1	0	Very True	Very True	Very True	Very True	Very True	Very True	Very True	Very True	Very True	Very True	30	7	No
773	6	women	20-24	Married	20-29	Primary	>meanhhs	1	99			0	0	0	0	1	0	Very True	Somewhat true	Somewhat true	Somewhat true	Somewhat true	Somewhat true	Somewhat true	Somewhat true	Very True	Somewhat true	22	7	No
774	0	youth	20-24	Married	20-29	Primary	<=meanhhs	1	3			0	0	0	0	1	0	Dont know	Dont know	Dont know	Dont know	Dont know	Very True	Dont know	Somewhat true	Very True	Somewhat true	10	6	No
775	2	women	45-59	Married	30+	Primary	>meanhhs	1	1			1	0	0	0	1	0	Dont know	Dont know	Dont know	Dont know	Very True	Dont know	Very True	Very True	Dont know	Very True	12	8	Yes
776	11	women	35-39	Married	30+	Primary	>meanhhs	1	1			1	0	0	0	1	0	Very True	Very True	Very True	Very True	Very True	Very True	Very True	Very True	Very True	Very True	30	10	Yes
777	1	youth	14-19	Single, No partner	10-19	None	>meanhhs	0	2	1		1	1	0	0	1	0	Very True	Somewhat true	Somewhat true	Somewhat true	Somewhat true	Not true at all	Somewhat true	Somewhat true	Somewhat true	Not true at all	19	7	No
778	2	men	25-29	Married	20-29	Primary	<=meanhhs	1	1			1	0	0	0	1	0	Somewhat true	Somewhat true	Somewhat true	Somewhat true	Somewhat true	Somewhat true	Somewhat true	Somewhat true	Somewhat true	Somewhat true	20	6	No
779	1	youth	14-19	Living together	10-19	None	<=meanhhs	1	2	1		1	1	0	0	0	0	Very True	Very True	Very True	Very True	Very True	Somewhat true	Very True	Very True	Somewhat true	Somewhat true	27	12	Yes
780	3	youth	14-19	Single, Non-regular partner	10-19	None	>meanhhs	0	1			1	0	0	0	0	0	Very True	Very True	Very True	Not true at all	Somewhat true	Not true at all	Somewhat true	Very True	Somewhat true	Somewhat true	22	7	No
781	2	women	20-24	Married	20-29	Primary	<=meanhhs	0	1			1	0	0	0	0	0	Very True	Somewhat true	Somewhat true	Very True	Somewhat true	Very True	Very True	Somewhat true	Somewhat true	Very True	25	2	No
782	1	youth	20-24	Married	20-29	Primary	<=meanhhs	1	1	2		1	1	0	0	1	0	Somewhat true	Somewhat true	Somewhat true	Very True	Very True	Not true at all	Not true at all	Somewhat true	Very True	Not true at all	20	14	Yes
783	3	youth	20-24	Single, No partner	20-29	Secondary	>meanhhs	1	1	2		1	1	0	0	0	0	Very True	Somewhat true	Somewhat true	Somewhat true	Very True	Very True	Somewhat true	Somewhat true	Very True	Very True	25	8	Yes
784	1	women	20-24	Married	20-29	Primary	<=meanhhs	0	1			1	0	0	0	1	0	Somewhat true	Somewhat true	Somewhat true	Somewhat true	Somewhat true	Somewhat true	Somewhat true	Somewhat true	Somewhat true	Somewhat true	20	4	No
785	0	youth	20-24	Single with regular partner	20-29	Above secondary	>meanhhs	1	1			1	0	0	0	1	0	Somewhat true	Very True	Very True	Very True	Somewhat true	Very True	Very True	Very True	Somewhat true	Not true at all	25	7	No
786	3	women	35-39	Married	30+	Above secondary	>meanhhs	1	1			1	0	0	0	1	0	Not true at all	Not true at all	Not true at all	Somewhat true	Not true at all	Very True	Very True	Very True	Very True	Very True	21	8	Yes
787	2	men	25-29	Married	20-29	Primary	<=meanhhs	1	1			1	0	0	0	1	0	Somewhat true	Very True	Very True	Somewhat true	Very True	Very True	Very True	Somewhat true	Very True	Somewhat true	26	6	No
788	1	youth	20-24	Married	20-29	Primary	<=meanhhs	1	1			1	0	0	0	0	0	Very True	Very True	Very True	Somewhat true	Somewhat true	Somewhat true	Very True	Not true at all	Somewhat true	Somewhat true	23	8	Yes
789	0	youth	14-19	Married	10-19	Primary	<=meanhhs	0	1			1	0	0	0	0	0	Dont know	Dont know	Dont know	Dont know	Dont know	Dont know	Dont know	Dont know	Dont know	Dont know	0	3	No
790	1	youth	20-24	Married	20-29	Above secondary	<=meanhhs	1	1			1	0	0	0	1	0	Somewhat true	Very True	Very True	Somewhat true	Somewhat true	Very True	Very True	Somewhat true	Somewhat true	Somewhat true	24	5	No
791	4	men	45-59	Married	30+	Primary	>meanhhs	1	1			1	0	0	0	1	0	Somewhat true	Somewhat true	Somewhat true	Somewhat true	Somewhat true	Somewhat true	Somewhat true	Somewhat true	Somewhat true	Somewhat true	20	6	No
792	2	women	45-59	Single, Non-regular partner	30+	Above secondary	<=meanhhs	1	1			1	0	0	0	1	0	Very True	Very True	Very True	Very True	Very True	Very True	Very True	Very True	Very True	Very True	30	11	Yes
793	0	men	45-59	Married	30+	Primary	>meanhhs	1	1			1	0	0	0	1	0	Very True	Very True	Very True	Very True	Very True	Very True	Somewhat true	Very True	Somewhat true	Very True	28	5	No
794	1	youth	14-19	Single, No partner	10-19	Secondary	<=meanhhs	1	1			1	0	0	0	1	0	Somewhat true	Somewhat true	Somewhat true	Somewhat true	Somewhat true	Very True	Very True	Very True	Very True	Very True	25	7	No
795	2	youth	20-24	Single, No partner	20-29	Primary	<=meanhhs	0	3	1	2	1	1	0	0	0	0	Dont know	Not true at all	Dont know	Not true at all	Dont know	Dont know	Dont know	Not true at all	Dont know	Dont know	3	9	Yes
796	5	women	30-34	Married	30+	Primary	>meanhhs	1	1			1	0	0	0	1	0	Very True	Very True	Very True	Very True	Very True	Very True	Somewhat true	Very True	Somewhat true	Very True	28	6	No
797	2	youth	20-24	Married	20-29	Secondary	<=meanhhs	1	1			1	0	0	0	0	0	Very True	Very True	Very True	Very True	Very True	Very True	Very True	Very True	Very True	Very True	30	5	No
798	2	women	45-59	Living together	30+	Primary	<=meanhhs	0	2			0	1	0	0	1	0	Not true at all	Not true at all	Somewhat true	Somewhat true	Somewhat true	Somewhat true	Not true at all	Somewhat true	Somewhat true	Somewhat true	17	2	No
799	2	youth	20-24	Single, No partner	20-29	Above secondary	<=meanhhs	1	3			0	0	0	0	1	0	Not true at all	Somewhat true	Not true at all	Very True	Not true at all	Not true at all	Not true at all	Not true at all	Very True	Somewhat true	16	6	No
800	0	women	14-19	Single, Non-regular partner	10-19	Secondary	<=meanhhs	1	1			1	0	0	0	1	0	Very True	Very True	Very True	Very True	Very True	Very True	Very True	Very True	Very True	Dont know	27	14	Yes
801	4	youth	20-24	Single, No partner	20-29	Primary	>meanhhs	0	1			1	0	0	0	1	0	Somewhat true	Somewhat true	Somewhat true	Very True	Very True	Very True	Somewhat true	Very True	Very True	Somewhat true	25	5	No
802	1	women	14-19	Living together	10-19	Primary	<=meanhhs	1	1			1	0	0	0	0	0	Very True	Very True	Very True	Very True	Very True	Very True	Very True	Very True	Very True	Very True	30	4	No
803	5	youth	14-19	Single, No partner	10-19	Primary	>meanhhs	1	1			1	0	0	0	1	0	Very True	Very True	Very True	Very True	Very True	Very True	Very True	Very True	Very True	Very True	30	6	No
804	1	youth	20-24	Single with regular partner	20-29	Secondary	<=meanhhs	1	1	2		1	1	0	0	0	0	Very True	Very True	Very True	Very True	Very True	Very True	Very True	Very True	Very True	Very True	30	5	No
805	4	women	30-34	Married	30+	Primary	>meanhhs	1	99			0	0	0	0	1	0	Very True	Somewhat true	Very True	Very True	Somewhat true	Very True	Very True	Somewhat true	Somewhat true	Somewhat true	25	6	No
806	1	youth	20-24	Single, No partner	20-29	Above secondary	<=meanhhs	1	1			1	0	0	0	1	0	Somewhat true	Somewhat true	Somewhat true	Somewhat true	Somewhat true	Somewhat true	Somewhat true	Somewhat true	Somewhat true	Somewhat true	20	6	No
807	3	women	25-29	Married	20-29	Secondary	<=meanhhs	1	1			1	0	0	0	1	0	Very True	Very True	Very True	Very True	Very True	Very True	Somewhat true	Very True	Very True	Dont know	26	8	Yes
808	0	men	40-44	Married	30+	Secondary	<=meanhhs	0	1			1	0	0	0	1	0	Very True	Somewhat true	Very True	Somewhat true	Somewhat true	Very True	Somewhat true	Somewhat true	Somewhat true	Somewhat true	23	8	Yes
809	1	youth	14-19	Single, No partner	10-19	Primary	<=meanhhs	0	1			1	0	0	0	0	0	Dont know	Dont know	Dont know	Dont know	Dont know	Dont know	Dont know	Dont know	Dont know	Dont know	0	1	No
810	2	youth	20-24	Single with regular partner	20-29	Primary	>meanhhs	0	1			1	0	0	0	1	0	Very True	Very True	Very True	Very True	Very True	Very True	Very True	Very True	Very True	Very True	30	8	Yes
811	1	youth	20-24	Living together	20-29	Primary	<=meanhhs	1	1			1	0	0	0	1	0	Somewhat true	Very True	Very True	Very True	Very True	Very True	Very True	Somewhat true	Very True	Not true at all	26	9	Yes
812	3	youth	14-19	Single, No partner	10-19	Primary	>meanhhs	1	1			1	0	0	0	1	0	Not true at all	Somewhat true	Very True	Very True	Very True	Very True	Somewhat true	Somewhat true	Very True	Very True	25	9	Yes
813	3	men	25-29	Married	20-29	None	<=meanhhs	0	1			1	0	0	0	1	0	Very True	Very True	Dont know	Dont know	Dont know	Very True	Very True	Very True	Dont know	Dont know	15	11	Yes
814	2	youth	14-19	Single, No partner	10-19	None	>meanhhs	1	1			1	0	0	0	1	0	Dont know	Dont know	Dont know	Dont know	Dont know	Dont know	Dont know	Not true at all	Dont know	Not true at all	2	3	No
815	2	men	25-29	Single, No partner	20-29	Above secondary	<=meanhhs	1	1			1	0	0	0	1	0	Somewhat true	Very True	Somewhat true	Very True	Somewhat true	Very True	Somewhat true	Somewhat true	Very True	Somewhat true	24	11	Yes
816	3	youth	20-24	Single, No partner	20-29	Primary	>meanhhs	1	1			1	0	0	0	0	0	Not true at all	Somewhat true	Somewhat true	Not true at all	Somewhat true	Somewhat true	Very True	Not true at all	Somewhat true	Not true at all	17	4	No
817	2	women	40-44	Married	30+	Primary	>meanhhs	1	1			1	0	0	0	1	0	Very True	Very True	Very True	Very True	Very True	Very True	Very True	Very True	Very True	Very True	30	6	No
818	0	men	25-29	Divorced/Separated	20-29	Primary	<=meanhhs	1	1			1	0	0	0	0	0	Very True	Somewhat true	Not true at all	Very True	Not true at all	Very True	Not true at all	Very True	Somewhat true	Not true at all	20	5	No
819	2	women	25-29	Living together	20-29	Primary	<=meanhhs	1	1			1	0	0	0	1	0	Very True	Very True	Very True	Very True	Very True	Very True	Somewhat true	Very True	Not true at all	Not true at all	25	9	Yes
820	1	men	35-39	Married	30+	None	<=meanhhs	0	1			1	0	0	0	1	0	Somewhat true	Not true at all	Somewhat true	Somewhat true	Somewhat true	Somewhat true	Very True	Somewhat true	Somewhat true	Very True	21	8	Yes
821	0	youth	20-24	Single with regular partner	20-29	Secondary	<=meanhhs	1	1			1	0	0	0	1	0	Somewhat true	Somewhat true	Very True	Somewhat true	Somewhat true	Very True	Very True	Somewhat true	Somewhat true	Somewhat true	23	7	No
822	3	youth	14-19	Single, No partner	10-19	Primary	>meanhhs	1	1			1	0	0	0	1	0	Somewhat true	Somewhat true	Somewhat true	Somewhat true	Somewhat true	Very True	Somewhat true	Somewhat true	Somewhat true	Somewhat true	21	7	No
823	3	youth	20-24	Single, No partner	20-29	Secondary	>meanhhs	1	1			1	0	0	0	1	0	Very True	Very True	Very True	Very True	Very True	Very True	Very True	Very True	Very True	Very True	30	9	Yes
824	3	women	35-39	Married	30+	Secondary	<=meanhhs	1	1			1	0	0	0	1	0	Very True	Very True	Very True	Very True	Very True	Very True	Very True	Very True	Very True	Very True	30	12	Yes
825	2	men	25-29	Married	20-29	Primary	<=meanhhs	0	1			1	0	0	0	1	0	Dont know	Not true at all	Dont know	Dont know	Not true at all	Not true at all	Not true at all	Not true at all	Dont know	Somewhat true	7	11	Yes
826	2	youth	20-24	Single with regular partner	20-29	Secondary	>meanhhs	1	1			1	0	0	0	0	0	Not true at all	Very True	Very True	Very True	Very True	Very True	Very True	Very True	Very True	Very True	28	4	No
827	1	men	25-29	Married	20-29	Above secondary	<=meanhhs	1	1			1	0	0	0	1	0	Very True	Very True	Very True	Very True	Very True	Very True	Very True	Very True	Very True	Very True	30	10	Yes
828	1	youth	14-19	Single, No partner	10-19	Primary	<=meanhhs	1	2			0	1	0	0	0	0	Somewhat true	Very True	Somewhat true	Not true at all	Somewhat true	Somewhat true	Not true at all	Somewhat true	Not true at all	Somewhat true	18	7	No
829	4	men	40-44	Married	30+	Primary	>meanhhs	1	1			1	0	0	0	1	0	Very True	Very True	Very True	Very True	Very True	Very True	Very True	Very True	Very True	Very True	30	6	No
830	1	youth	14-19	Single, No partner	10-19	Secondary	<=meanhhs	1	1			1	0	0	0	1	0	Very True	Very True	Very True	Very True	Very True	Very True	Very True	Very True	Very True	Very True	30	10	Yes
831	4	youth	20-24	Married	20-29	Primary	>meanhhs	1	1	2		1	1	0	0	1	0	Not true at all	Somewhat true	Somewhat true	Somewhat true	Somewhat true	Very True	Very True	Very True	Very True	Not true at all	22	14	Yes
832	1	youth	14-19	Married	10-19	None	<=meanhhs	1	1			1	0	0	0	1	0	Somewhat true	Somewhat true	Very True	Very True	Dont know	Very True	Somewhat true	Very True	Very True	Not true at all	22	10	Yes
833	7	women	30-34	Married	30+	Primary	>meanhhs	1	1			1	0	0	0	1	0	Very True	Very True	Very True	Very True	Very True	Very True	Very True	Very True	Very True	Somewhat true	29	5	No
834	2	men	25-29	Married	20-29	Primary	<=meanhhs	1	1			1	0	0	0	1	0	Not true at all	Dont know	Dont know	Very True	Very True	Very True	Very True	Somewhat true	Somewhat true	Not true at all	18	8	Yes
835	1	men	35-39	Married	30+	Secondary	>meanhhs	0	1			1	0	0	0	1	0	Somewhat true	Somewhat true	Somewhat true	Somewhat true	Somewhat true	Somewhat true	Somewhat true	Somewhat true	Somewhat true	Somewhat true	20	5	No
836	4	men	30-34	Married	30+	Secondary	>meanhhs	1	1	2		1	1	0	0	1	0	Not true at all	Somewhat true	Somewhat true	Very True	Very True	Very True	Very True	Very True	Very True	Very True	26	15	Yes
837	1	youth	20-24	Living together	20-29	Primary	<=meanhhs	1	1			1	0	0	0	1	0	Somewhat true	Somewhat true	Somewhat true	Somewhat true	Somewhat true	Very True	Very True	Somewhat true	Not true at all	Somewhat true	21	6	No
838	2	youth	14-19	Single, No partner	10-19	Primary	>meanhhs	0	3			0	0	0	0	0	0	Dont know	Dont know	Dont know	Dont know	Dont know	Dont know	Dont know	Dont know	Dont know	Dont know	0	0	No
839	2	youth	20-24	Married	20-29	Primary	>meanhhs	1	3			0	0	0	0	1	0	Dont know	Dont know	Dont know	Dont know	Dont know	Dont know	Dont know	Dont know	Dont know	Dont know	0	4	No
840	4	men	45-59	Married	30+	Above secondary	>meanhhs	1	1			1	0	0	0	1	0	Very True	Very True	Very True	Very True	Very True	Very True	Very True	Very True	Very True	Very True	30	8	Yes
841	6	youth	20-24	Single with regular partner	20-29	Primary	>meanhhs	1	1			1	0	0	0	1	0	Somewhat true	Somewhat true	Somewhat true	Very True	Somewhat true	Very True	Somewhat true	Somewhat true	Somewhat true	Very True	23	7	No
842	1	youth	14-19	Single, No partner	10-19	Secondary	<=meanhhs	1	2			0	1	0	0	1	0	Somewhat true	Somewhat true	Very True	Somewhat true	Somewhat true	Somewhat true	Somewhat true	Somewhat true	Somewhat true	Somewhat true	21	9	Yes
843	3	youth	14-19	Single, No partner	10-19	Secondary	>meanhhs	1	2	1		1	1	0	0	1	0	Very True	Somewhat true	Somewhat true	Somewhat true	Somewhat true	Somewhat true	Very True	Somewhat true	Somewhat true	Somewhat true	22	13	Yes
844	2	women	40-44	Divorced/Separated	30+	Primary	<=meanhhs	1	1			1	0	0	0	0	0	Somewhat true	Somewhat true	Somewhat true	Somewhat true	Somewhat true	Somewhat true	Somewhat true	Somewhat true	Somewhat true	Somewhat true	20	7	No
845	2	women	45-59	Married	30+	Primary	<=meanhhs	1	1			1	0	0	0	1	0	Somewhat true	Somewhat true	Very True	Very True	Somewhat true	Somewhat true	Very True	Somewhat true	Somewhat true	Somewhat true	23	7	No
846	2	men	25-29	Married	20-29	Secondary	<=meanhhs	1	1			1	0	0	0	1	0	Very True	Very True	Somewhat true	Somewhat true	Somewhat true	Somewhat true	Somewhat true	Somewhat true	Somewhat true	Very True	23	7	No
847	0	youth	14-19	Single, No partner	10-19	Secondary	>meanhhs	1	1	2		1	1	0	0	1	0	Very True	Very True	Very True	Very True	Very True	Not true at all	Very True	Very True	Very True	Very True	28	13	Yes
848	1	men	20-24	Single with regular partner	20-29	Above secondary	<=meanhhs	1	1			1	0	0	0	1	0	Very True	Very True	Very True	Very True	Very True	Very True	Very True	Somewhat true	Somewhat true	Somewhat true	27	9	Yes
849	2	women	20-24	Married	20-29	Primary	<=meanhhs	1	1			1	0	0	0	0	0	Very True	Very True	Very True	Very True	Very True	Very True	Somewhat true	Very True	Very True	Somewhat true	28	6	No
850	6	youth	14-19	Single, No partner	10-19	Secondary	>meanhhs	1	1	2		1	1	0	0	1	0	Very True	Very True	Very True	Very True	Very True	Very True	Somewhat true	Somewhat true	Not true at all	Not true at all	24	15	Yes
851	3	youth	14-19	Single, No partner	10-19	Primary	>meanhhs	0	3			0	0	0	0	1	0	Dont know	Dont know	Dont know	Dont know	Dont know	Dont know	Dont know	Dont know	Dont know	Dont know	0	4	No
852	2	youth	14-19	Single, No partner	10-19	Secondary	>meanhhs	1	1			1	0	0	0	1	0	Very True	Very True	Very True	Very True	Very True	Very True	Very True	Very True	Very True	Very True	30	7	No
853	3	men	25-29	Married	20-29	Secondary	<=meanhhs	0	2			0	1	0	0	1	0	Very True	Very True	Very True	Somewhat true	Somewhat true	Very True	Somewhat true	Very True	Somewhat true	Somewhat true	25	8	Yes
854	4	women	25-29	Married	20-29	Secondary	>meanhhs	1	1			1	0	0	0	1	0	Very True	Somewhat true	Somewhat true	Very True	Very True	Very True	Very True	Very True	Very True	Very True	28	5	No
855	4	women	35-39	Married	30+	None	>meanhhs	1	1	1		1	0	0	0	0	0	Very True	Very True	Very True	Very True	Very True	Very True	Very True	Very True	Very True	Very True	30	7	No
856	6	women	25-29	Married	20-29	Primary	>meanhhs	1	1			1	0	0	0	1	0	Very True	Very True	Very True	Very True	Very True	Very True	Somewhat true	Somewhat true	Somewhat true	Very True	27	6	No
857	6	youth	20-24	Married	20-29	Primary	>meanhhs	1	1			1	0	0	0	1	0	Very True	Very True	Very True	Very True	Very True	Very True	Very True	Very True	Very True	Very True	30	5	No
858	2	women	40-44	Married	30+	Primary	<=meanhhs	1	1			1	0	0	0	1	0	Very True	Very True	Somewhat true	Somewhat true	Very True	Very True	Somewhat true	Somewhat true	Somewhat true	Somewhat true	24	7	No
859	3	men	35-39	Married	30+	Secondary	>meanhhs	1	1			1	0	0	0	1	0	Not true at all	Not true at all	Not true at all	Somewhat true	Somewhat true	Somewhat true	Somewhat true	Somewhat true	Somewhat true	Somewhat true	17	6	No
860	9	youth	14-19	Married	10-19	Primary	>meanhhs	1	1			1	0	0	0	1	0	Dont know	Dont know	Dont know	Dont know	Dont know	Dont know	Dont know	Dont know	Dont know	Dont know	0	6	No
861	3	youth	14-19	Single, No partner	10-19	Secondary	>meanhhs	1	1			1	0	0	0	1	0	Very True	Somewhat true	Very True	Somewhat true	Somewhat true	Very True	Somewhat true	Not true at all	Very True	Somewhat true	23	7	No
862	2	men	20-24	Single, No partner	20-29	Above secondary	>meanhhs	1	1	2		1	1	0	0	1	0	Very True	Very True	Very True	Very True	Very True	Very True	Very True	Very True	Very True	Very True	30	11	Yes
863	3	women	25-29	Married	20-29	Primary	<=meanhhs	1	1			1	0	0	0	1	0	Somewhat true	Somewhat true	Somewhat true	Somewhat true	Somewhat true	Somewhat true	Somewhat true	Somewhat true	Somewhat true	Somewhat true	20	10	Yes
864	1	men	35-39	Married	30+	Primary	<=meanhhs	1	1			1	0	0	0	1	0	Very True	Very True	Very True	Very True	Very True	Very True	Very True	Very True	Very True	Somewhat true	29	7	No
865	0	youth	14-19	Single, No partner	10-19	Secondary	<=meanhhs	1	1			1	0	0	0	0	0	Very True	Very True	Very True	Very True	Very True	Very True	Very True	Very True	Very True	Very True	30	5	No
866	1	youth	14-19	Single, No partner	10-19	Primary	<=meanhhs	1	1			1	0	0	0	0	0	Somewhat true	Somewhat true	Dont know	Somewhat true	Dont know	Somewhat true	Somewhat true	Somewhat true	Somewhat true	Somewhat true	16	2	No
867	2	women	35-39	Widowed	30+	Primary	<=meanhhs	1	1			1	0	0	0	1	0	Not true at all	Somewhat true	Very True	Very True	Very True	Very True	Very True	Somewhat true	Somewhat true	Not true at all	23	8	Yes
868	2	youth	14-19	Single, No partner	10-19	Primary	>meanhhs	1	1			1	0	0	0	0	0	Not true at all	Somewhat true	Not true at all	Not true at all	Not true at all	Dont know	Dont know	Dont know	Dont know	Dont know	6	4	No
869	1	men	14-19	Single, No partner	10-19	Primary	<=meanhhs	1	1	2		1	1	0	0	1	0	Very True	Somewhat true	Very True	Somewhat true	Somewhat true	Very True	Somewhat true	Somewhat true	Very True	Somewhat true	24	8	Yes
870	1	youth	14-19	Single, No partner	10-19	Primary	>meanhhs	1	1			1	0	0	0	0	0	Very True	Very True	Very True	Very True	Very True	Very True	Very True	Very True	Very True	Very True	30	5	No
871	9	women	40-44	Married	30+	Primary	>meanhhs	1	1			1	0	0	0	1	0	Very True	Somewhat true	Somewhat true	Somewhat true	Somewhat true	Somewhat true	Somewhat true	Somewhat true	Very True	Somewhat true	22	5	No
872	4	youth	14-19	Single, Non-regular partner	10-19	Above secondary	>meanhhs	0	1			1	0	0	0	1	0	Somewhat true	Somewhat true	Somewhat true	Somewhat true	Somewhat true	Dont know	Somewhat true	Somewhat true	Somewhat true	Somewhat true	18	4	No
873	0	youth	14-19	Single, No partner	10-19	Primary	<=meanhhs	1	1			1	0	0	0	0	0	Somewhat true	Somewhat true	Somewhat true	Very True	Very True	Somewhat true	Very True	Not true at all	Somewhat true	Not true at all	21	5	No
874	0	youth	14-19	Single, No partner	10-19	Secondary	>meanhhs	1	1	2		1	1	0	0	1	0	Very True	Very True	Very True	Very True	Somewhat true	Very True	Very True	Very True	Very True	Very True	29	10	Yes
875	3	women	20-24	Married	20-29	Primary	<=meanhhs	1	1			1	0	0	0	1	0	Very True	Very True	Very True	Very True	Very True	Very True	Very True	Very True	Very True	Very True	30	10	Yes
876	1	youth	14-19	Single, No partner	10-19	Primary	>meanhhs	1	1			1	0	0	0	1	0	Very True	Very True	Somewhat true	Somewhat true	Not true at all	Very True	Very True	Somewhat true	Somewhat true	Not true at all	22	6	No
877	1	youth	14-19	Married	10-19	Secondary	<=meanhhs	1	1			1	0	0	0	0	0	Somewhat true	Somewhat true	Somewhat true	Somewhat true	Somewhat true	Very True	Somewhat true	Somewhat true	Somewhat true	Somewhat true	21	13	Yes
878	3	youth	14-19	Single, No partner	10-19	Primary	>meanhhs	1	1			1	0	0	0	1	0	Somewhat true	Very True	Somewhat true	Very True	Very True	Very True	Very True	Somewhat true	Somewhat true	Somewhat true	25	8	Yes
879	2	men	40-44	Married	30+	Primary	>meanhhs	1	1			1	0	0	0	1	0	Somewhat true	Somewhat true	Somewhat true	Very True	Somewhat true	Somewhat true	Somewhat true	Very True	Very True	Very True	24	6	No
880	2	men	35-39	Divorced/Separated	30+	Primary	<=meanhhs	1	99			0	0	0	0	0	0	Very True	Somewhat true	Somewhat true	Somewhat true	Somewhat true	Very True	Somewhat true	Very True	Somewhat true	Very True	24	3	No
881	5	youth	14-19	Single, Non-regular partner	10-19	Secondary	>meanhhs	1	1			1	0	0	0	1	0	Very True	Very True	Very True	Very True	Very True	Very True	Very True	Very True	Very True	Very True	30	7	No
882	5	youth	14-19	Single, Non-regular partner	10-19	Above secondary	>meanhhs	0	1			1	0	0	0	1	0	Very True	Very True	Somewhat true	Somewhat true	Somewhat true	Very True	Very True	Somewhat true	Very True	Somewhat true	25	7	No
883	1	women	40-44	Married	30+	Primary	>meanhhs	1	1			1	0	0	0	1	0	Very True	Very True	Very True	Somewhat true	Very True	Very True	Somewhat true	Very True	Very True	Very True	28	5	No
884	4	youth	14-19	Single, No partner	10-19	Primary	>meanhhs	0	1	2		1	1	0	0	1	0	Somewhat true	Somewhat true	Somewhat true	Somewhat true	Somewhat true	Very True	Very True	Very True	Very True	Very True	25	6	No
885	1	youth	20-24	Single, No partner	20-29	Secondary	>meanhhs	1	1			1	0	0	0	1	0	Not true at all	Very True	Very True	Very True	Very True	Very True	Very True	Very True	Very True	Very True	28	5	No
886	2	youth	20-24	Single, Non-regular partner	20-29	Primary	<=meanhhs	1	1			1	0	0	0	1	0	Somewhat true	Very True	Very True	Somewhat true	Somewhat true	Somewhat true	Somewhat true	Very True	Somewhat true	Very True	24	6	No
887	3	women	35-39	Living together	30+	Primary	<=meanhhs	1	1			1	0	0	0	1	0	Somewhat true	Somewhat true	Somewhat true	Somewhat true	Somewhat true	Somewhat true	Somewhat true	Somewhat true	Somewhat true	Somewhat true	20	7	No
888	3	youth	20-24	Married	20-29	Primary	<=meanhhs	1	1			1	0	0	0	1	0	Somewhat true	Somewhat true	Very True	Somewhat true	Very True	Somewhat true	Very True	Somewhat true	Very True	Very True	25	6	No
889	1	men	25-29	Living together	20-29	Primary	<=meanhhs	1	1			1	0	0	0	1	0	Somewhat true	Somewhat true	Somewhat true	Very True	Somewhat true	Very True	Somewhat true	Very True	Very True	Very True	25	6	No
890	5	women	40-44	Single, Non-regular partner	30+	Primary	>meanhhs	1	1			1	0	0	0	1	0	Very True	Very True	Very True	Very True	Very True	Very True	Very True	Very True	Very True	Very True	30	5	No
891	1	women	20-24	Married	20-29	Primary	>meanhhs	1	1			1	0	0	0	1	0	Somewhat true	Somewhat true	Somewhat true	Somewhat true	Somewhat true	Somewhat true	Somewhat true	Somewhat true	Somewhat true	Somewhat true	20	5	No
892	3	women	14-19	Single, No partner	10-19	Primary	<=meanhhs	1	1			1	0	0	0	1	0	Dont know	Dont know	Dont know	Dont know	Dont know	Dont know	Dont know	Dont know	Dont know	Dont know	0	7	No
893	4	women	30-34	Married	30+	Primary	>meanhhs	1	1	2		1	1	0	0	1	0	Somewhat true	Very True	Very True	Very True	Very True	Somewhat true	Very True	Very True	Very True	Very True	28	10	Yes
894	3	women	20-24	Married	20-29	Above secondary	<=meanhhs	1	1			1	0	0	0	1	0	Very True	Somewhat true	Somewhat true	Somewhat true	Somewhat true	Somewhat true	Somewhat true	Somewhat true	Somewhat true	Somewhat true	21	6	No
895	4	women	25-29	Married	20-29	Primary	>meanhhs	0	1			1	0	0	0	1	0	Somewhat true	Somewhat true	Somewhat true	Somewhat true	Somewhat true	Not true at all	Not true at all	Somewhat true	Dont know	Very True	17	3	No
896	2	men	25-29	Married	20-29	Primary	<=meanhhs	1	1			1	0	0	0	1	0	Very True	Very True	Very True	Dont know	Very True	Very True	Very True	Very True	Very True	Very True	27	8	Yes
897	0	youth	14-19	Single, No partner	10-19	Primary	>meanhhs	0	3			0	0	0	0	1	0	Very True	Very True	Very True	Somewhat true	Somewhat true	Very True	Very True	Very True	Somewhat true	Very True	27	3	No
898	4	women	30-34	Married	30+	None	>meanhhs	1	1			1	0	0	0	1	0	Very True	Very True	Very True	Very True	Very True	Very True	Very True	Very True	Somewhat true	Very True	29	10	Yes
899	3	women	40-44	Divorced/Separated	30+	None	>meanhhs	1	1			1	0	0	0	1	0	Very True	Very True	Very True	Very True	Very True	Very True	Very True	Very True	Very True	Very True	30	11	Yes
900	6	women	35-39	Married	30+	Primary	>meanhhs	1	1			1	0	0	0	1	0	Very True	Very True	Very True	Very True	Very True	Very True	Very True	Very True	Very True	Very True	30	11	Yes
901	1	youth	20-24	Married	20-29	Above secondary	<=meanhhs	1	3			0	0	0	0	1	0	Dont know	Dont know	Dont know	Dont know	Dont know	Dont know	Dont know	Dont know	Dont know	Dont know	0	4	No
902	4	youth	14-19	Single, No partner	10-19	Primary	>meanhhs	1	1			1	0	0	0	1	0	Very True	Very True	Very True	Very True	Very True	Somewhat true	Very True	Somewhat true	Somewhat true	Very True	27	6	No
903	2	youth	20-24	Married	20-29	Secondary	<=meanhhs	1	1	2		1	1	0	0	1	0	Very True	Very True	Somewhat true	Very True	Very True	Very True	Very True	Very True	Very True	Very True	29	11	Yes
904	5	men	35-39	Married	30+	Primary	>meanhhs	1	2	1		1	1	0	0	1	0	Somewhat true	Very True	Very True	Somewhat true	Somewhat true	Somewhat true	Somewhat true	Somewhat true	Somewhat true	Somewhat true	22	11	Yes
905	5	youth	20-24	Single, No partner	20-29	Above secondary	>meanhhs	1	1			1	0	0	0	1	0	Very True	Very True	Somewhat true	Very True	Very True	Very True	Somewhat true	Somewhat true	Somewhat true	Very True	26	5	No
906	1	women	35-39	Married	30+	Primary	<=meanhhs	1	1			1	0	0	0	1	0	Very True	Somewhat true	Very True	Somewhat true	Very True	Somewhat true	Somewhat true	Somewhat true	Somewhat true	Somewhat true	23	8	Yes
907	3	youth	14-19	Single, Non-regular partner	10-19	Secondary	>meanhhs	1	1			1	0	0	0	1	0	Somewhat true	Somewhat true	Somewhat true	Somewhat true	Somewhat true	Somewhat true	Not true at all	Very True	Somewhat true	Somewhat true	20	5	No
908	0	youth	14-19	Single, No partner	10-19	Secondary	>meanhhs	1	1			1	0	0	0	1	0	Somewhat true	Somewhat true	Somewhat true	Not true at all	Somewhat true	Very True	Somewhat true	Somewhat true	Somewhat true	Somewhat true	20	5	No
909	4	youth	20-24	Single, No partner	20-29	Secondary	>meanhhs	1	2			0	1	0	0	1	0	Very True	Very True	Very True	Very True	Very True	Very True	Very True	Very True	Very True	Very True	30	8	Yes
910	1	youth	14-19	Single with regular partner	10-19	Secondary	<=meanhhs	0	3			0	0	0	0	0	0	Very True	Very True	Very True	Very True	Very True	Very True	Somewhat true	Very True	Dont know	Dont know	23	2	No
911	1	youth	14-19	Married	10-19	Primary	<=meanhhs	1	1			1	0	0	0	1	0	Somewhat true	Somewhat true	Somewhat true	Somewhat true	Somewhat true	Very True	Somewhat true	Somewhat true	Very True	Very True	23	9	Yes
912	4	youth	14-19	Single, No partner	10-19	Primary	>meanhhs	0	2			0	1	0	0	0	0	Somewhat true	Not true at all	Very True	Somewhat true	Dont know	Not true at all	Somewhat true	Very True	Somewhat true	Not true at all	17	9	Yes
913	0	women	14-19	Single, No partner	10-19	Above secondary	<=meanhhs	1	99			0	0	0	0	1	0	Very True	Very True	Very True	Very True	Very True	Very True	Very True	Very True	Very True	Very True	30	4	No
914	6	women	45-59	Married	30+	Secondary	>meanhhs	1	1			1	0	0	0	1	0	Very True	Very True	Very True	Very True	Very True	Very True	Very True	Very True	Very True	Very True	30	7	No
915	0	men	40-44	Single, No partner	30+	None	<=meanhhs	0	2			0	1	0	0	0	0	Very True	Very True	Very True	Very True	Very True	Very True	Very True	Very True	Very True	Very True	30	6	No
916	0	youth	20-24	Single, Non-regular partner	20-29	Secondary	<=meanhhs	1	3			0	0	0	0	1	0	Very True	Very True	Very True	Very True	Very True	Somewhat true	Very True	Not true at all	Very True	Not true at all	25	5	No
917	8	women	30-34	Married	30+	Secondary	>meanhhs	1	1			1	0	0	0	1	0	Very True	Very True	Very True	Very True	Very True	Very True	Very True	Very True	Very True	Very True	30	7	No
918	0	youth	20-24	Single, No partner	20-29	Secondary	<=meanhhs	1	1			1	0	0	0	1	0	Somewhat true	Somewhat true	Very True	Somewhat true	Very True	Very True	Very True	Very True	Very True	Very True	27	10	Yes
919	2	youth	20-24	Single, No partner	20-29	Secondary	>meanhhs	1	1			1	0	0	0	1	0	Very True	Somewhat true	Somewhat true	Somewhat true	Somewhat true	Very True	Very True	Somewhat true	Somewhat true	Somewhat true	23	13	Yes
920	6	men	35-39	Married	30+	Primary	>meanhhs	1	1			1	0	0	0	1	0	Very True	Very True	Very True	Very True	Somewhat true	Very True	Very True	Somewhat true	Somewhat true	Somewhat true	26	13	Yes
921	1	youth	20-24	Married	20-29	Primary	<=meanhhs	1	1	2		1	1	0	0	1	0	Very True	Very True	Somewhat true	Very True	Very True	Very True	Not true at all	Somewhat true	Very True	Very True	26	13	Yes
922	2	men	40-44	Married	30+	None	>meanhhs	1	99			0	0	0	0	0	0	Very True	Very True	Very True	Very True	Very True	Very True	Very True	Very True	Very True	Very True	30	4	No
923	3	men	40-44	Married	30+	Primary	<=meanhhs	1	1			1	0	0	0	1	0	Very True	Very True	Somewhat true	Very True	Very True	Very True	Very True	Very True	Very True	Very True	29	7	No
924	5	women	20-24	Married	20-29	Secondary	>meanhhs	0	1			1	0	0	0	1	0	Very True	Very True	Very True	Very True	Somewhat true	Very True	Very True	Very True	Very True	Very True	29	6	No
925	4	women	35-39	Living together	30+	Above secondary	>meanhhs	1	1			1	0	0	0	1	0	Very True	Somewhat true	Somewhat true	Somewhat true	Somewhat true	Very True	Somewhat true	Dont know	Dont know	Not true at all	17	7	No
926	1	youth	20-24	Single, No partner	20-29	Primary	<=meanhhs	1	1			1	0	0	0	1	0	Somewhat true	Somewhat true	Somewhat true	Somewhat true	Somewhat true	Somewhat true	Somewhat true	Somewhat true	Somewhat true	Somewhat true	20	7	No
927	5	youth	14-19	Single, No partner	10-19	Primary	>meanhhs	1	1			1	0	0	0	1	0	Very True	Very True	Very True	Very True	Somewhat true	Somewhat true	Very True	Somewhat true	Very True	Very True	27	8	Yes
928	4	women	30-34	Married	30+	None	>meanhhs	1	1			1	0	0	0	1	0	Somewhat true	Not true at all	Not true at all	Not true at all	Not true at all	Somewhat true	Not true at all	Not true at all	Not true at all	Not true at all	12	6	No
929	0	women	14-19	Single, No partner	10-19	Primary	<=meanhhs	1	1			1	0	0	0	1	0	Somewhat true	Very True	Very True	Very True	Very True	Very True	Very True	Very True	Very True	Very True	29	14	Yes
930	2	youth	14-19	Single, No partner	10-19	Primary	>meanhhs	1	2			0	1	0	0	0	0	Very True	Very True	Very True	Very True	Very True	Very True	Very True	Very True	Very True	Very True	30	5	No
931	3	men	30-34	Married	30+	Primary	<=meanhhs	0	1			1	0	0	0	0	0	Somewhat true	Somewhat true	Somewhat true	Somewhat true	Somewhat true	Somewhat true	Somewhat true	Somewhat true	Somewhat true	Somewhat true	20	3	No
932	1	youth	20-24	Single, No partner	20-29	Primary	<=meanhhs	1	1			1	0	0	0	1	0	Very True	Very True	Very True	Very True	Very True	Somewhat true	Very True	Very True	Very True	Very True	29	6	No
933	4	men	25-29	Married	20-29	Primary	>meanhhs	1	2	1		1	1	0	0	1	0	Very True	Somewhat true	Somewhat true	Very True	Dont know	Very True	Very True	Very True	Very True	Very True	25	8	Yes
934	0	youth	14-19	Single with regular partner	10-19	Primary	<=meanhhs	1	3			0	0	0	0	0	0	Somewhat true	Somewhat true	Very True	Somewhat true	Somewhat true	Dont know	Somewhat true	Somewhat true	Somewhat true	Somewhat true	19	2	No
935	3	youth	20-24	Single, No partner	20-29	Above secondary	>meanhhs	1	1			1	0	0	0	0	0	Dont know	Dont know	Dont know	Dont know	Dont know	Dont know	Dont know	Dont know	Dont know	Dont know	0	2	No
936	2	youth	14-19	Single, No partner	10-19	Secondary	>meanhhs	1	1			1	0	0	0	1	0	Very True	Very True	Very True	Very True	Very True	Very True	Somewhat true	Very True	Very True	Very True	29	6	No
937	4	youth	14-19	Married	10-19	Primary	>meanhhs	0	2			0	1	0	0	0	0	Not true at all	Not true at all	Not true at all	Not true at all	Not true at all	Not true at all	Not true at all	Not true at all	Not true at all	Not true at all	10	3	No
938	2	men	35-39	Married	30+	Primary	<=meanhhs	1	1	2		1	1	0	0	1	0	Very True	Very True	Very True	Very True	Very True	Not true at all	Not true at all	Very True	Very True	Very True	26	14	Yes
939	3	men	14-19	Single, No partner	10-19	Primary	>meanhhs	1	1			1	0	0	0	1	0	Somewhat true	Very True	Somewhat true	Somewhat true	Somewhat true	Not true at all	Not true at all	Not true at all	Not true at all	Somewhat true	17	8	Yes
940	3	youth	14-19	Single, No partner	10-19	Primary	>meanhhs	1	1			1	0	0	0	1	0	Very True	Somewhat true	Very True	Very True	Very True	Dont know	Very True	Dont know	Dont know	Dont know	17	5	No
941	4	men	25-29	Married	20-29	Primary	>meanhhs	1	1			1	0	0	0	1	0	Not true at all	Not true at all	Not true at all	Not true at all	Not true at all	Not true at all	Not true at all	Not true at all	Not true at all	Not true at all	10	10	Yes
942	4	women	45-59	Married	30+	Primary	>meanhhs	0	1			1	0	0	0	1	0	Not true at all	Dont know	Dont know	Not true at all	Not true at all	Somewhat true	Somewhat true	Not true at all	Not true at all	Not true at all	10	4	No
943	3	youth	14-19	Single, No partner	10-19	Secondary	>meanhhs	1	1			1	0	0	0	1	0	Very True	Somewhat true	Somewhat true	Somewhat true	Somewhat true	Somewhat true	Somewhat true	Somewhat true	Somewhat true	Dont know	19	12	Yes
944	3	men	30-34	Married	30+	Secondary	<=meanhhs	1	99	1		1	0	0	0	1	0	Very True	Very True	Very True	Very True	Very True	Very True	Very True	Somewhat true	Very True	Very True	29	7	No
945	2	youth	14-19	Single, No partner	10-19	None	>meanhhs	1	1			1	0	0	0	1	0	Somewhat true	Very True	Somewhat true	Very True	Very True	Somewhat true	Very True	Very True	Very True	Very True	27	8	Yes
946	5	men	25-29	Married	20-29	None	>meanhhs	1	1			1	0	0	0	1	0	Very True	Very True	Somewhat true	Very True	Very True	Not true at all	Very True	Very True	Very True	Very True	27	7	No
947	4	youth	20-24	Single with regular partner	20-29	Primary	>meanhhs	1	1			1	0	0	0	1	0	Very True	Somewhat true	Very True	Somewhat true	Very True	Very True	Dont know	Very True	Somewhat true	Very True	24	8	Yes
948	4	youth	14-19	Single, No partner	10-19	Primary	>meanhhs	1	1			1	0	0	0	0	0	Dont know	Dont know	Dont know	Dont know	Dont know	Somewhat true	Somewhat true	Very True	Dont know	Dont know	7	6	No
949	3	women	25-29	Married	20-29	Above secondary	<=meanhhs	1	1			1	0	0	0	1	0	Very True	Very True	Very True	Very True	Very True	Very True	Very True	Very True	Very True	Very True	30	7	No
950	4	youth	14-19	Single, No partner	10-19	Secondary	>meanhhs	0	1			1	0	0	0	1	0	Very True	Very True	Very True	Very True	Very True	Not true at all	Very True	Very True	Very True	Very True	28	8	Yes
951	8	youth	20-24	Single, No partner	20-29	Primary	>meanhhs	1	1			1	0	0	0	1	0	Very True	Very True	Very True	Very True	Very True	Very True	Very True	Very True	Very True	Very True	30	7	No
952	0	youth	14-19	Single, No partner	10-19	Secondary	<=meanhhs	1	1			1	0	0	0	0	0	Somewhat true	Very True	Very True	Very True	Very True	Very True	Very True	Very True	Very True	Somewhat true	28	6	No
953	8	youth	14-19	Single, No partner	10-19	Secondary	>meanhhs	1	1	2		1	1	0	0	1	0	Very True	Somewhat true	Somewhat true	Somewhat true	Somewhat true	Somewhat true	Somewhat true	Not true at all	Not true at all	Not true at all	18	14	Yes
954	0	youth	14-19	Married	10-19	None	<=meanhhs	1	1			1	0	0	0	1	0	Somewhat true	Very True	Somewhat true	Somewhat true	Somewhat true	Very True	Very True	Very True	Very True	Very True	26	9	Yes
955	0	youth	20-24	Married	20-29	Primary	>meanhhs	1	1			1	0	0	0	1	0	Very True	Very True	Very True	Very True	Very True	Very True	Very True	Very True	Very True	Very True	30	11	Yes
956	3	youth	20-24	Married	20-29	Primary	>meanhhs	1	1			1	0	0	0	1	0	Somewhat true	Somewhat true	Very True	Very True	Very True	Dont know	Dont know	Very True	Very True	Very True	22	11	Yes
957	4	women	45-59	Married	30+	Primary	>meanhhs	1	1			1	0	0	0	1	0	Very True	Very True	Very True	Very True	Very True	Very True	Very True	Very True	Very True	Very True	30	5	No
958	0	men	20-24	Single, No partner	20-29	Primary	<=meanhhs	1	1			1	0	0	0	1	0	Very True	Very True	Very True	Very True	Very True	Very True	Very True	Very True	Very True	Very True	30	6	No
959	7	men	35-39	Married	30+	Above secondary	>meanhhs	1	1			1	0	0	0	1	0	Very True	Very True	Very True	Very True	Very True	Very True	Somewhat true	Somewhat true	Somewhat true	Somewhat true	26	10	Yes
960	4	youth	20-24	Single, No partner	20-29	Secondary	>meanhhs	1	1			1	0	0	0	1	0	Very True	Very True	Somewhat true	Very True	Somewhat true	Dont know	Very True	Somewhat true	Very True	Somewhat true	23	6	No
961	0	youth	20-24	Single, No partner	20-29	Secondary	<=meanhhs	1	1			1	0	0	0	1	0	Very True	Very True	Very True	Very True	Very True	Very True	Very True	Very True	Very True	Somewhat true	29	10	Yes
962	1	youth	20-24	Single, No partner	20-29	Secondary	>meanhhs	1	3			0	0	0	0	0	0	Very True	Very True	Very True	Very True	Somewhat true	Dont know	Dont know	Dont know	Dont know	Dont know	14	3	No
963	3	women	35-39	Married	30+	None	>meanhhs	1	1			1	0	0	0	1	0	Somewhat true	Somewhat true	Somewhat true	Somewhat true	Somewhat true	Somewhat true	Somewhat true	Somewhat true	Somewhat true	Somewhat true	20	7	No
964	4	youth	14-19	Single, No partner	10-19	Secondary	>meanhhs	1	1			1	0	0	0	1	0	Very True	Somewhat true	Somewhat true	Not true at all	Not true at all	Very True	Somewhat true	Not true at all	Not true at all	Somewhat true	18	8	Yes
965	4	youth	14-19	Single, No partner	10-19	Primary	>meanhhs	1	1			1	0	0	0	1	0	Very True	Very True	Very True	Very True	Very True	Very True	Very True	Very True	Very True	Very True	30	14	Yes
966	7	youth	14-19	Single, No partner	10-19	Primary	>meanhhs	0	2			0	1	0	0	0	0	Dont know	Dont know	Dont know	Dont know	Dont know	Dont know	Dont know	Dont know	Dont know	Dont know	0	1	No
967	4	men	45-59	Married	30+	Primary	>meanhhs	1	1			1	0	0	0	0	0	Not true at all	Somewhat true	Not true at all	Somewhat true	Somewhat true	Very True	Somewhat true	Somewhat true	Somewhat true	Somewhat true	19	3	No
968	2	youth	14-19	Single, No partner	10-19	Primary	>meanhhs	0	3			0	0	0	0	0	0	Dont know	Dont know	Dont know	Dont know	Dont know	Dont know	Dont know	Dont know	Dont know	Dont know	0	0	No
969	4	women	25-29	Married	20-29	Primary	>meanhhs	1	1			1	0	0	0	1	0	Very True	Very True	Somewhat true	Very True	Somewhat true	Very True	Somewhat true	Very True	Somewhat true	Very True	26	6	No
970	3	women	20-24	Married	20-29	Primary	<=meanhhs	0	1			1	0	0	0	0	0	Very True	Somewhat true	Very True	Very True	Somewhat true	Very True	Very True	Very True	Somewhat true	Very True	27	3	No
971	1	women	20-24	Married	20-29	Secondary	<=meanhhs	1	1			1	0	0	0	1	0	Very True	Very True	Somewhat true	Very True	Very True	Very True	Very True	Somewhat true	Somewhat true	Not true at all	25	8	Yes
972	2	youth	14-19	Single, No partner	10-19	Secondary	<=meanhhs	1	2			0	1	0	0	1	0	Very True	Very True	Very True	Very True	Somewhat true	Very True	Somewhat true	Somewhat true	Somewhat true	Very True	26	7	No
973	3	women	25-29	Single, Non-regular partner	20-29	Primary	<=meanhhs	1	1			1	0	0	0	0	0	Somewhat true	Very True	Very True	Very True	Somewhat true	Very True	Very True	Somewhat true	Very True	Very True	27	6	No
974	1	youth	14-19	Single, No partner	10-19	Secondary	<=meanhhs	1	1	2		1	1	0	0	1	0	Very True	Somewhat true	Somewhat true	Somewhat true	Very True	Very True	Somewhat true	Somewhat true	Very True	Somewhat true	24	13	Yes
975	5	men	40-44	Married	30+	Primary	>meanhhs	1	1			1	0	0	0	1	0	Very True	Very True	Very True	Very True	Very True	Very True	Very True	Very True	Very True	Very True	30	8	Yes
976	1	youth	14-19	Single, No partner	10-19	Secondary	<=meanhhs	1	1	2		1	1	0	0	1	0	Somewhat true	Very True	Somewhat true	Somewhat true	Very True	Very True	Somewhat true	Somewhat true	Very True	Somewhat true	24	10	Yes
977	0	youth	20-24	Single with regular partner	20-29	Secondary	<=meanhhs	1	1			1	0	0	0	1	0	Very True	Very True	Somewhat true	Somewhat true	Somewhat true	Very True	Very True	Very True	Not true at all	Somewhat true	24	9	Yes
978	2	women	35-39	Married	30+	None	>meanhhs	1	1			1	0	0	0	0	0	Not true at all	Somewhat true	Very True	Very True	Very True	Very True	Very True	Not true at all	Somewhat true	Somewhat true	23	8	Yes
979	0	youth	20-24	Living together	20-29	Primary	<=meanhhs	1	1			1	0	0	0	0	0	Dont know	Dont know	Dont know	Dont know	Dont know	Dont know	Dont know	Dont know	Dont know	Dont know	0	4	No
980	2	women	35-39	Married	30+	Primary	>meanhhs	1	1			1	0	0	0	1	0	Somewhat true	Somewhat true	Somewhat true	Somewhat true	Somewhat true	Very True	Very True	Very True	Very True	Very True	25	5	No
981	0	youth	20-24	Married	20-29	None	<=meanhhs	1	1			1	0	0	0	1	0	Somewhat true	Somewhat true	Somewhat true	Somewhat true	Somewhat true	Somewhat true	Very True	Somewhat true	Very True	Somewhat true	22	13	Yes
982	2	youth	14-19	Single, No partner	10-19	Primary	>meanhhs	1	1			1	0	0	0	1	0	Dont know	Very True	Very True	Somewhat true	Somewhat true	Dont know	Very True	Very True	Very True	Very True	22	6	No
983	1	youth	14-19	Single, No partner	10-19	Primary	<=meanhhs	1	1			1	0	0	0	1	0	Not true at all	Not true at all	Not true at all	Not true at all	Not true at all	Somewhat true	Somewhat true	Somewhat true	Somewhat true	Somewhat true	15	8	Yes
984	1	youth	20-24	Single, No partner	20-29	Primary	<=meanhhs	1	1	2		1	1	0	0	1	0	Very True	Very True	Somewhat true	Somewhat true	Somewhat true	Very True	Very True	Somewhat true	Somewhat true	Not true at all	23	8	Yes
985	2	youth	20-24	Single with regular partner	20-29	Secondary	>meanhhs	1	1			1	0	0	0	1	0	Dont know	Dont know	Dont know	Dont know	Dont know	Dont know	Dont know	Dont know	Dont know	Dont know	0	5	No
986	1	youth	20-24	Single, No partner	20-29	Secondary	>meanhhs	1	1			1	0	0	0	1	0	Very True	Very True	Very True	Very True	Very True	Very True	Very True	Very True	Very True	Very True	30	5	No
987	7	women	25-29	Married	20-29	Primary	>meanhhs	1	1			1	0	0	0	1	0	Very True	Very True	Very True	Very True	Very True	Very True	Somewhat true	Somewhat true	Somewhat true	Somewhat true	26	6	No
988	0	youth	20-24	Single, Non-regular partner	20-29	Secondary	<=meanhhs	1	1			1	0	0	0	1	0	Very True	Somewhat true	Very True	Very True	Very True	Very True	Very True	Very True	Very True	Very True	29	14	Yes
989	2	youth	14-19	Single, No partner	10-19	Primary	<=meanhhs	1	1			1	0	0	0	1	0	Very True	Very True	Very True	Very True	Very True	Very True	Very True	Very True	Somewhat true	Very True	29	5	No
990	2	youth	20-24	Single, Non-regular partner	20-29	Primary	>meanhhs	0	2			0	1	0	0	1	0	Somewhat true	Somewhat true	Dont know	Dont know	Dont know	Very True	Very True	Not true at all	Not true at all	Dont know	12	7	No
991	1	men	30-34	Married	30+	Primary	<=meanhhs	1	1			1	0	0	0	1	0	Very True	Somewhat true	Not true at all	Somewhat true	Very True	Dont know	Very True	Somewhat true	Very True	Very True	22	10	Yes
992	0	youth	20-24	Single, No partner	20-29	Primary	<=meanhhs	1	1			1	0	0	0	1	0	Very True	Very True	Very True	Very True	Very True	Very True	Very True	Somewhat true	Very True	Very True	29	8	Yes
993	2	youth	20-24	Married	20-29	Secondary	>meanhhs	1	3	1		1	0	0	0	1	0	Very True	Somewhat true	Somewhat true	Somewhat true	Somewhat true	Very True	Somewhat true	Somewhat true	Somewhat true	Somewhat true	22	6	No
994	5	women	30-34	Married	30+	Secondary	>meanhhs	1	1	2		1	1	0	0	0	0	Somewhat true	Somewhat true	Somewhat true	Somewhat true	Somewhat true	Somewhat true	Somewhat true	Very True	Somewhat true	Not true at all	20	14	Yes
995	2	youth	14-19	Single, No partner	10-19	Secondary	>meanhhs	1	1			1	0	0	0	1	0	Somewhat true	Not true at all	Very True	Very True	Very True	Somewhat true	Very True	Very True	Dont know	Very True	23	7	No
996	3	women	35-39	Married	30+	Above secondary	>meanhhs	1	1	2		1	1	0	0	1	0	Very True	Somewhat true	Not true at all	Very True	Somewhat true	Very True	Somewhat true	Very True	Very True	Somewhat true	24	15	Yes
997	5	youth	14-19	Single, Non-regular partner	10-19	Primary	>meanhhs	1	1			1	0	0	0	1	0	Very True	Very True	Very True	Very True	Very True	Very True	Very True	Very True	Very True	Very True	30	6	No
998	1	women	25-29	Single, No partner	20-29	Primary	<=meanhhs	1	1			1	0	0	0	1	0	Somewhat true	Somewhat true	Dont know	Dont know	Dont know	Somewhat true	Very True	Dont know	Dont know	Dont know	9	4	No
999	1	youth	14-19	Single, No partner	10-19	Primary	>meanhhs	1	1			1	0	0	0	0	0	Somewhat true	Somewhat true	Somewhat true	Somewhat true	Somewhat true	Somewhat true	Somewhat true	Somewhat true	Somewhat true	Somewhat true	20	6	No
1000	3	women	35-39	Married	30+	Primary	<=meanhhs	0	99			0	0	0	0	1	0	Not true at all	Not true at all	Not true at all	Not true at all	Not true at all	Very True	Very True	Very True	Very True	Somewhat true	19	3	No
1001	5	youth	20-24	Single, No partner	20-29	Secondary	>meanhhs	1	1			1	0	0	0	1	0	Very True	Somewhat true	Very True	Somewhat true	Very True	Very True	Somewhat true	Very True	Somewhat true	Very True	26	14	Yes
1002	4	men	45-59	Married	30+	Primary	>meanhhs	1	1			1	0	0	0	0	0	Very True	Very True	Very True	Very True	Very True	Very True	Somewhat true	Somewhat true	Somewhat true	Very True	27	3	No
1003	3	youth	14-19	Single, No partner	10-19	Primary	>meanhhs	1	1			1	0	0	0	1	0	Somewhat true	Somewhat true	Somewhat true	Not true at all	Not true at all	Very True	Somewhat true	Somewhat true	Somewhat true	Somewhat true	19	10	Yes
1004	3	youth	20-24	Living together	20-29	Above secondary	>meanhhs	1	1			1	0	0	0	1	0	Very True	Very True	Very True	Very True	Very True	Very True	Somewhat true	Somewhat true	Very True	Very True	28	6	No
1005	1	women	35-39	Married	30+	Primary	>meanhhs	1	1			1	0	0	0	1	0	Very True	Very True	Very True	Very True	Very True	Very True	Very True	Very True	Very True	Very True	30	7	No
1006	4	women	25-29	Married	20-29	Primary	>meanhhs	0	1			1	0	0	0	0	0	Somewhat true	Somewhat true	Somewhat true	Somewhat true	Somewhat true	Somewhat true	Somewhat true	Somewhat true	Somewhat true	Somewhat true	20	5	No
1007	0	youth	14-19	Single, No partner	10-19	Secondary	<=meanhhs	1	1			1	0	0	0	1	0	Dont know	Very True	Very True	Very True	Very True	Very True	Very True	Very True	Very True	Very True	27	7	No
1008	2	women	25-29	Married	20-29	Primary	<=meanhhs	1	1			1	0	0	0	1	0	Somewhat true	Somewhat true	Somewhat true	Somewhat true	Somewhat true	Very True	Somewhat true	Somewhat true	Somewhat true	Dont know	19	7	No
1009	2	women	45-59	Married	30+	Primary	>meanhhs	0	1			1	0	0	0	1	0	Somewhat true	Not true at all	Very True	Somewhat true	Somewhat true	Very True	Somewhat true	Very True	Very True	Somewhat true	23	6	No
1010	3	youth	14-19	Single, Non-regular partner	10-19	Primary	>meanhhs	0	2			0	1	0	0	0	0	Somewhat true	Somewhat true	Somewhat true	Somewhat true	Somewhat true	Somewhat true	Somewhat true	Somewhat true	Somewhat true	Somewhat true	20	3	No
1011	2	youth	14-19	Married	10-19	Primary	>meanhhs	0	1			1	0	0	0	0	0	Very True	Very True	Very True	Very True	Very True	Not true at all	Very True	Very True	Not true at all	Very True	26	7	No
1012	3	youth	20-24	Single, No partner	20-29	Primary	>meanhhs	1	1			1	0	0	0	1	0	Very True	Somewhat true	Not true at all	Not true at all	Somewhat true	Very True	Not true at all	Somewhat true	Somewhat true	Very True	20	4	No
1013	1	youth	14-19	Single, No partner	10-19	Secondary	<=meanhhs	1	1			1	0	0	0	1	0	Very True	Somewhat true	Somewhat true	Somewhat true	Somewhat true	Very True	Somewhat true	Somewhat true	Somewhat true	Somewhat true	22	5	No
1014	3	women	20-24	Married	20-29	Secondary	<=meanhhs	1	1			1	0	0	0	0	0	Very True	Very True	Very True	Very True	Very True	Very True	Very True	Very True	Very True	Very True	30	6	No
1015	0	youth	14-19	Single, No partner	10-19	Primary	<=meanhhs	1	1			1	0	0	0	0	0	Dont know	Dont know	Dont know	Dont know	Dont know	Dont know	Dont know	Dont know	Dont know	Dont know	0	3	No
1016	0	youth	20-24	Divorced/Separated	20-29	Secondary	<=meanhhs	0	1			1	0	0	0	1	0	Very True	Somewhat true	Somewhat true	Very True	Very True	Very True	Very True	Very True	Very True	Very True	28	4	No
1017	3	women	35-39	Married	30+	Secondary	>meanhhs	1	1			1	0	0	0	0	0	Not true at all	Not true at all	Not true at all	Not true at all	Not true at all	Not true at all	Not true at all	Not true at all	Not true at all	Not true at all	10	5	No
1018	0	youth	20-24	Single, No partner	20-29	Primary	<=meanhhs	1	1			1	0	0	0	1	0	Dont know	Dont know	Dont know	Dont know	Very True	Very True	Dont know	Dont know	Dont know	Dont know	6	7	No
1019	2	women	35-39	Married	30+	Primary	>meanhhs	1	1			1	0	0	0	1	0	Very True	Very True	Very True	Very True	Very True	Very True	Very True	Not true at all	Somewhat true	Somewhat true	26	8	Yes
1020	4	men	35-39	Married	30+	Above secondary	>meanhhs	1	1			1	0	0	0	1	0	Not true at all	Somewhat true	Very True	Dont know	Not true at all	Not true at all	Very True	Somewhat true	Very True	Very True	19	11	Yes
1021	2	youth	14-19	Single, No partner	10-19	Primary	>meanhhs	0	1			1	0	0	0	1	0	Dont know	Not true at all	Somewhat true	Somewhat true	Not true at all	Dont know	Dont know	Dont know	Dont know	Dont know	6	4	No
1022	1	youth	20-24	Single, No partner	20-29	Secondary	<=meanhhs	0	1	2	3	1	1	0	0	0	0	Somewhat true	Not true at all	Somewhat true	Not true at all	Not true at all	Somewhat true	Somewhat true	Somewhat true	Not true at all	Somewhat true	16	7	No
1023	2	men	35-39	Married	30+	Above secondary	<=meanhhs	1	1			1	0	0	0	1	0	Not true at all	Somewhat true	Somewhat true	Somewhat true	Somewhat true	Somewhat true	Somewhat true	Somewhat true	Somewhat true	Somewhat true	19	7	No
1024	1	youth	20-24	Married	20-29	None	<=meanhhs	0	3			0	0	0	0	0	0	Dont know	Dont know	Dont know	Dont know	Dont know	Dont know	Dont know	Dont know	Dont know	Dont know	0	11	Yes
1025	3	youth	14-19	Single, No partner	10-19	Above secondary	>meanhhs	1	1			1	0	0	0	0	0	Not true at all	Not true at all	Not true at all	Not true at all	Somewhat true	Not true at all	Not true at all	Not true at all	Somewhat true	Dont know	11	8	Yes
1026	2	men	35-39	Married	30+	Primary	<=meanhhs	1	1			1	0	0	0	1	0	Somewhat true	Somewhat true	Somewhat true	Somewhat true	Somewhat true	Somewhat true	Somewhat true	Somewhat true	Somewhat true	Somewhat true	20	7	No
1027	4	men	45-59	Married	30+	None	>meanhhs	0	1			1	0	0	0	1	0	Dont know	Dont know	Dont know	Dont know	Dont know	Somewhat true	Somewhat true	Somewhat true	Dont know	Dont know	6	4	No
1028	2	youth	20-24	Married	20-29	Primary	<=meanhhs	1	3			0	0	0	0	0	0	Dont know	Dont know	Dont know	Dont know	Dont know	Dont know	Dont know	Dont know	Dont know	Dont know	0	4	No
1029	1	youth	14-19	Single, Non-regular partner	10-19	Primary	<=meanhhs	0	1			1	0	0	0	0	0	Dont know	Dont know	Dont know	Dont know	Dont know	Dont know	Dont know	Dont know	Dont know	Dont know	0	4	No
1030	0	youth	14-19	Single, No partner	10-19	Above secondary	<=meanhhs	1	1			1	0	0	0	1	0	Very True	Very True	Somewhat true	Somewhat true	Very True	Very True	Very True	Very True	Somewhat true	Dont know	24	6	No
1031	3	youth	14-19	Married	10-19	Secondary	>meanhhs	1	1			1	0	0	0	1	0	Very True	Very True	Very True	Very True	Somewhat true	Somewhat true	Somewhat true	Somewhat true	Very True	Very True	26	9	Yes
1032	3	men	35-39	Married	30+	Secondary	<=meanhhs	1	1			1	0	0	0	1	0	Somewhat true	Very True	Very True	Somewhat true	Very True	Very True	Somewhat true	Very True	Somewhat true	Very True	26	8	Yes
1033	3	youth	14-19	Single, No partner	10-19	Primary	>meanhhs	1	1	2		1	1	0	0	1	0	Very True	Very True	Very True	Very True	Very True	Very True	Very True	Very True	Very True	Very True	30	15	Yes
1034	6	women	35-39	Married	30+	None	>meanhhs	1	1			1	0	0	0	1	0	Very True	Very True	Very True	Very True	Very True	Somewhat true	Very True	Not true at all	Very True	Somewhat true	26	7	No
1035	0	youth	14-19	Single, No partner	10-19	Primary	>meanhhs	0	3			0	0	0	0	0	0	Dont know	Dont know	Dont know	Dont know	Dont know	Dont know	Dont know	Dont know	Dont know	Dont know	0	1	No
1036	1	women	40-44	Married	30+	Primary	<=meanhhs	1	1	2		1	1	0	0	1	0	Somewhat true	Not true at all	Somewhat true	Somewhat true	Somewhat true	Very True	Very True	Somewhat true	Somewhat true	Somewhat true	21	12	Yes
1037	2	youth	14-19	Single, No partner	10-19	Primary	>meanhhs	1	1			1	0	0	0	1	0	Very True	Somewhat true	Somewhat true	Somewhat true	Somewhat true	Dont know	Somewhat true	Somewhat true	Dont know	Dont know	15	10	Yes
1038	5	youth	14-19	Single, No partner	10-19	Secondary	>meanhhs	1	1			1	0	0	0	0	0	Not true at all	Not true at all	Not true at all	Not true at all	Not true at all	Somewhat true	Somewhat true	Somewhat true	Somewhat true	Somewhat true	15	7	No
1039	4	women	40-44	Married	30+	None	>meanhhs	1	1	2		1	1	0	0	1	0	Very True	Very True	Very True	Very True	Very True	Somewhat true	Not true at all	Very True	Very True	Very True	27	15	Yes
1040	1	youth	14-19	Single, No partner	10-19	Primary	>meanhhs	1	1			1	0	0	0	0	0	Somewhat true	Very True	Very True	Somewhat true	Somewhat true	Very True	Somewhat true	Somewhat true	Very True	Somewhat true	24	6	No
1041	5	women	30-34	Married	30+	Primary	>meanhhs	1	1			1	0	0	0	1	0	Somewhat true	Very True	Very True	Very True	Very True	Very True	Somewhat true	Very True	Very True	Very True	28	10	Yes
1042	1	youth	20-24	Single, No partner	20-29	None	<=meanhhs	1	1			1	0	0	0	1	0	Somewhat true	Somewhat true	Somewhat true	Somewhat true	Somewhat true	Very True	Very True	Very True	Very True	Very True	25	6	No
1043	1	youth	20-24	Married	20-29	Primary	<=meanhhs	1	1			1	0	0	0	1	0	Very True	Very True	Very True	Very True	Very True	Very True	Very True	Very True	Very True	Very True	30	5	No
1044	4	women	35-39	Living together	30+	Primary	>meanhhs	1	1			1	0	0	0	1	0	Not true at all	Somewhat true	Somewhat true	Very True	Very True	Very True	Somewhat true	Very True	Very True	Very True	25	11	Yes
1045	1	women	20-24	Single, No partner	20-29	Primary	<=meanhhs	1	1			1	0	0	0	1	0	Not true at all	Somewhat true	Somewhat true	Somewhat true	Somewhat true	Very True	Somewhat true	Somewhat true	Somewhat true	Somewhat true	20	9	Yes
1046	1	women	20-24	Married	20-29	Secondary	<=meanhhs	1	1	1		1	0	0	0	1	0	Very True	Very True	Somewhat true	Somewhat true	Somewhat true	Very True	Somewhat true	Somewhat true	Somewhat true	Very True	24	7	No
1047	1	youth	14-19	Married	10-19	Primary	<=meanhhs	1	1			1	0	0	0	1	0	Very True	Very True	Very True	Very True	Very True	Very True	Very True	Very True	Very True	Very True	30	5	No
1048	3	women	20-24	Married	20-29	Primary	<=meanhhs	1	1			1	0	0	0	1	0	Very True	Very True	Very True	Very True	Very True	Very True	Very True	Very True	Very True	Very True	30	8	Yes
1049	1	women	14-19	Single, No partner	10-19	Secondary	<=meanhhs	1	1			1	0	0	0	1	0	Very True	Somewhat true	Somewhat true	Not true at all	Very True	Very True	Dont know	Somewhat true	Somewhat true	Very True	21	6	No
1050	1	men	40-44	Married	30+	Primary	<=meanhhs	0	1			1	0	0	0	1	0	Somewhat true	Very True	Very True	Somewhat true	Somewhat true	Very True	Very True	Very True	Very True	Very True	27	11	Yes
1051	5	youth	14-19	Single, No partner	10-19	Primary	>meanhhs	1	1			1	0	0	0	0	0	Dont know	Dont know	Dont know	Dont know	Dont know	Dont know	Dont know	Dont know	Dont know	Dont know	0	3	No
1052	3	women	40-44	Married	30+	Primary	>meanhhs	1	1			1	0	0	0	1	0	Not true at all	Somewhat true	Very True	Very True	Somewhat true	Very True	Very True	Somewhat true	Very True	Somewhat true	24	13	Yes
1053	4	youth	20-24	Married	20-29	Primary	>meanhhs	1	1			1	0	0	0	1	0	Not true at all	Somewhat true	Dont know	Very True	Not true at all	Dont know	Dont know	Dont know	Dont know	Dont know	7	4	No
1054	1	youth	14-19	Married	10-19	Primary	<=meanhhs	1	1	2		1	1	0	0	1	0	Somewhat true	Not true at all	Dont know	Not true at all	Somewhat true	Somewhat true	Not true at all	Somewhat true	Somewhat true	Dont know	13	5	No
1055	3	youth	14-19	Single, Non-regular partner	10-19	Primary	>meanhhs	1	3			0	0	0	0	0	0	Very True	Very True	Very True	Very True	Very True	Very True	Very True	Very True	Very True	Very True	30	2	No
1056	4	youth	14-19	Single, No partner	10-19	None	>meanhhs	0	1			1	0	0	0	1	0	Very True	Very True	Very True	Very True	Very True	Dont know	Very True	Somewhat true	Very True	Very True	26	4	No
1057	6	youth	14-19	Single, No partner	10-19	Primary	>meanhhs	1	1			1	0	0	0	1	0	Very True	Very True	Very True	Very True	Very True	Very True	Very True	Very True	Very True	Very True	30	9	Yes
1058	0	youth	14-19	Single, No partner	10-19	Secondary	<=meanhhs	0	3			0	0	0	0	0	0	Dont know	Dont know	Dont know	Dont know	Dont know	Very True	Very True	Very True	Very True	Very True	15	0	No
1059	5	youth	14-19	Single, No partner	10-19	Primary	>meanhhs	1	1			1	0	0	0	1	0	Somewhat true	Very True	Somewhat true	Somewhat true	Very True	Somewhat true	Very True	Somewhat true	Somewhat true	Very True	24	3	No
1060	3	men	25-29	Single, No partner	20-29	Secondary	>meanhhs	1	1			1	0	0	0	1	0	Somewhat true	Somewhat true	Somewhat true	Somewhat true	Somewhat true	Somewhat true	Somewhat true	Somewhat true	Somewhat true	Somewhat true	20	8	Yes
1061	4	youth	14-19	Single, No partner	10-19	Secondary	>meanhhs	1	1			1	0	0	0	1	0	Somewhat true	Somewhat true	Somewhat true	Somewhat true	Somewhat true	Somewhat true	Somewhat true	Somewhat true	Somewhat true	Somewhat true	20	12	Yes
1062	1	men	45-59	Married	30+	Secondary	<=meanhhs	1	1			1	0	0	0	1	0	Somewhat true	Not true at all	Not true at all	Not true at all	Somewhat true	Very True	Very True	Somewhat true	Somewhat true	Somewhat true	19	9	Yes
1063	6	men	45-59	Married	30+	Secondary	>meanhhs	1	1			1	0	0	0	1	0	Dont know	Dont know	Dont know	Dont know	Dont know	Very True	Very True	Very True	Very True	Very True	15	7	No
1064	1	youth	20-24	Married	20-29	Secondary	<=meanhhs	1	1			1	0	0	0	1	0	Not true at all	Very True	Somewhat true	Very True	Very True	Very True	Very True	Very True	Very True	Not true at all	25	11	Yes
1065	3	youth	14-19	Single, No partner	10-19	Primary	>meanhhs	1	1			1	0	0	0	1	0	Very True	Somewhat true	Somewhat true	Very True	Somewhat true	Not true at all	Somewhat true	Somewhat true	Somewhat true	Somewhat true	21	8	Yes
1066	4	women	35-39	Married	30+	Secondary	>meanhhs	1	1			1	0	0	0	1	0	Somewhat true	Somewhat true	Somewhat true	Dont know	Dont know	Very True	Somewhat true	Somewhat true	Somewhat true	Somewhat true	17	9	Yes
1067	6	men	45-59	Married	30+	Above secondary	>meanhhs	1	1			1	0	0	0	1	0	Very True	Very True	Very True	Very True	Very True	Very True	Somewhat true	Somewhat true	Somewhat true	Somewhat true	26	9	Yes
1068	2	youth	14-19	Single, Non-regular partner	10-19	Secondary	<=meanhhs	1	1			1	0	0	0	0	0	Dont know	Dont know	Dont know	Dont know	Dont know	Dont know	Dont know	Dont know	Dont know	Dont know	0	3	No
1069	1	youth	14-19	Single, No partner	10-19	Secondary	<=meanhhs	0	2	1		1	1	0	0	0	0	Somewhat true	Dont know	Not true at all	Dont know	Dont know	Not true at all	Somewhat true	Somewhat true	Not true at all	Dont know	9	6	No
1070	2	women	25-29	Living together	20-29	Primary	<=meanhhs	1	1			1	0	0	0	1	0	Very True	Somewhat true	Very True	Very True	Somewhat true	Very True	Very True	Very True	Somewhat true	Somewhat true	26	12	Yes
1071	4	women	35-39	Married	30+	Primary	>meanhhs	1	1			1	0	0	0	1	0	Very True	Dont know	Somewhat true	Somewhat true	Not true at all	Dont know	Somewhat true	Somewhat true	Somewhat true	Not true at all	15	5	No
1072	2	youth	14-19	Single, No partner	10-19	Primary	<=meanhhs	1	1			1	0	0	0	1	0	Very True	Very True	Very True	Very True	Very True	Very True	Very True	Very True	Very True	Very True	30	4	No
1073	1	youth	20-24	Married	20-29	Secondary	<=meanhhs	1	1			1	0	0	0	1	0	Somewhat true	Very True	Somewhat true	Very True	Somewhat true	Very True	Very True	Very True	Very True	Somewhat true	26	6	No
1074	5	men	40-44	Married	30+	Primary	>meanhhs	1	1			1	0	0	0	1	0	Not true at all	Very True	Very True	Somewhat true	Somewhat true	Very True	Very True	Not true at all	Somewhat true	Somewhat true	22	12	Yes
1075	5	women	30-34	Married	30+	Primary	>meanhhs	1	1			1	0	0	0	1	0	Very True	Very True	Not true at all	Very True	Not true at all	Very True	Very True	Very True	Very True	Very True	26	9	Yes
1076	3	women	20-24	Single, No partner	20-29	Primary	>meanhhs	1	1			1	0	0	0	1	0	Very True	Somewhat true	Very True	Very True	Somewhat true	Very True	Very True	Very True	Somewhat true	Very True	27	8	Yes
1077	2	youth	20-24	Married	20-29	Primary	<=meanhhs	1	1			1	0	0	0	1	0	Very True	Somewhat true	Somewhat true	Dont know	Dont know	Somewhat true	Somewhat true	Dont know	Dont know	Somewhat true	13	8	Yes
1078	1	youth	20-24	Living together	20-29	Primary	>meanhhs	1	1			1	0	0	0	1	0	Dont know	Very True	Not true at all	Somewhat true	Somewhat true	Dont know	Somewhat true	Somewhat true	Not true at all	Not true at all	14	6	No
1079	0	youth	20-24	Single with regular partner	20-29	Secondary	<=meanhhs	1	1	2		1	1	0	0	1	0	Somewhat true	Very True	Very True	Very True	Somewhat true	Somewhat true	Not true at all	Not true at all	Very True	Somewhat true	22	13	Yes
1080	0	youth	14-19	Single, No partner	10-19	Primary	<=meanhhs	1	1	2		1	1	0	0	1	0	Somewhat true	Not true at all	Not true at all	Not true at all	Not true at all	Dont know	Somewhat true	Somewhat true	Not true at all	Not true at all	12	9	Yes
1081	1	youth	14-19	Married	10-19	Primary	<=meanhhs	1	1			1	0	0	0	0	0	Very True	Very True	Very True	Somewhat true	Very True	Very True	Very True	Very True	Somewhat true	Somewhat true	27	8	Yes
1082	4	men	30-34	Married	30+	Primary	>meanhhs	1	1			1	0	0	0	1	0	Somewhat true	Very True	Very True	Very True	Very True	Very True	Very True	Very True	Very True	Very True	29	7	No
1083	3	men	20-24	Married	20-29	Above secondary	>meanhhs	1	1			1	0	0	0	0	0	Very True	Somewhat true	Not true at all	Very True	Very True	Very True	Very True	Very True	Very True	Very True	27	8	Yes
1084	4	youth	20-24	Single, No partner	20-29	Secondary	>meanhhs	1	1			1	0	0	0	1	0	Very True	Very True	Very True	Very True	Very True	Very True	Very True	Very True	Very True	Very True	30	7	No
1085	1	youth	14-19	Single, No partner	10-19	Primary	>meanhhs	1	1			1	0	0	0	1	0	Somewhat true	Very True	Very True	Somewhat true	Somewhat true	Very True	Very True	Somewhat true	Dont know	Somewhat true	22	7	No
1086	1	youth	14-19	Single, No partner	10-19	Secondary	<=meanhhs	1	3	1	2	1	1	0	0	1	0	Very True	Somewhat true	Somewhat true	Not true at all	Very True	Very True	Somewhat true	Very True	Somewhat true	Very True	24	11	Yes
1087	6	men	40-44	Married	30+	Secondary	>meanhhs	0	1	2		1	1	0	0	1	0	Not true at all	Somewhat true	Very True	Very True	Very True	Very True	Very True	Not true at all	Very True	Very True	25	9	Yes
1088	6	men	35-39	Married	30+	Primary	>meanhhs	1	1	2		1	1	0	0	1	0	Very True	Very True	Very True	Very True	Very True	Very True	Very True	Very True	Very True	Very True	30	8	Yes
1089	2	women	40-44	Married	30+	Secondary	<=meanhhs	1	1			1	0	0	0	1	0	Dont know	Dont know	Very True	Very True	Very True	Very True	Very True	Very True	Very True	Very True	24	8	Yes
1090	4	youth	20-24	Single, No partner	20-29	Secondary	>meanhhs	0	3			0	0	0	0	0	0	Dont know	Dont know	Dont know	Dont know	Dont know	Dont know	Dont know	Dont know	Dont know	Dont know	0	0	No
1091	3	youth	20-24	Single, No partner	20-29	Primary	>meanhhs	0	1			1	0	0	0	1	0	Not true at all	Not true at all	Very True	Very True	Very True	Very True	Very True	Very True	Very True	Very True	26	6	No
1092	0	women	20-24	Single, Non-regular partner	20-29	Primary	<=meanhhs	1	1			1	0	0	0	1	0	Somewhat true	Somewhat true	Somewhat true	Somewhat true	Somewhat true	Very True	Somewhat true	Somewhat true	Somewhat true	Somewhat true	21	8	Yes
1093	1	women	20-24	Married	20-29	Primary	<=meanhhs	1	1			1	0	0	0	1	0	Very True	Very True	Very True	Somewhat true	Somewhat true	Very True	Very True	Somewhat true	Somewhat true	Very True	26	6	No
1094	5	youth	20-24	Single, Non-regular partner	20-29	Secondary	>meanhhs	1	1			1	0	0	0	1	0	Very True	Very True	Very True	Very True	Very True	Very True	Somewhat true	Somewhat true	Very True	Very True	28	8	Yes
1095	0	youth	14-19	Single, No partner	10-19	None	<=meanhhs	1	3			0	0	0	0	1	0	Somewhat true	Very True	Somewhat true	Very True	Somewhat true	Somewhat true	Very True	Somewhat true	Very True	Somewhat true	24	3	No
1096	7	men	20-24	Married	20-29	Primary	>meanhhs	1	1			1	0	0	0	1	0	Very True	Very True	Very True	Very True	Very True	Very True	Very True	Very True	Very True	Very True	30	7	No
1097	9	men	35-39	Married	30+	Secondary	>meanhhs	1	1			1	0	0	0	1	0	Very True	Somewhat true	Somewhat true	Somewhat true	Somewhat true	Somewhat true	Somewhat true	Not true at all	Not true at all	Not true at all	18	5	No
1098	4	men	30-34	Married	30+	Primary	>meanhhs	1	1			1	0	0	0	1	0	Very True	Somewhat true	Very True	Somewhat true	Very True	Very True	Very True	Very True	Somewhat true	Very True	27	11	Yes
1099	1	youth	14-19	Single, No partner	10-19	Primary	>meanhhs	1	1			1	0	0	0	0	0	Very True	Very True	Very True	Very True	Very True	Very True	Very True	Very True	Very True	Very True	30	6	No
1100	2	youth	20-24	Single, Non-regular partner	20-29	Above secondary	>meanhhs	1	1			1	0	0	0	0	0	Very True	Very True	Very True	Very True	Very True	Dont know	Very True	Very True	Not true at all	Dont know	22	6	No
1101	6	youth	14-19	Married	10-19	Secondary	>meanhhs	1	1			1	0	0	0	0	0	Very True	Somewhat true	Somewhat true	Somewhat true	Somewhat true	Very True	Somewhat true	Somewhat true	Somewhat true	Somewhat true	22	5	No
1102	3	men	25-29	Single with regular partner	20-29	Above secondary	>meanhhs	1	1			1	0	0	0	1	0	Very True	Very True	Very True	Very True	Very True	Somewhat true	Very True	Very True	Very True	Very True	29	11	Yes
1103	0	youth	14-19	Single, No partner	10-19	Primary	<=meanhhs	1	1			1	0	0	0	1	0	Very True	Very True	Very True	Very True	Very True	Very True	Very True	Very True	Very True	Very True	30	6	No
1104	1	men	45-59	Married	30+	Primary	<=meanhhs	0	1			1	0	0	0	0	0	Very True	Very True	Very True	Very True	Very True	Very True	Very True	Very True	Very True	Very True	30	3	No
1105	3	men	45-59	Married	30+	Primary	>meanhhs	1	1			1	0	0	0	1	0	Very True	Very True	Very True	Very True	Very True	Very True	Very True	Very True	Very True	Very True	30	7	No
1106	2	youth	14-19	Single, No partner	10-19	Primary	>meanhhs	1	1			1	0	0	0	1	0	Very True	Very True	Very True	Very True	Very True	Very True	Very True	Very True	Very True	Very True	30	8	Yes
1107	0	women	45-59	Married	30+	None	<=meanhhs	1	1			1	0	0	0	1	0	Very True	Very True	Very True	Very True	Very True	Very True	Very True	Very True	Very True	Very True	30	14	Yes
1108	2	women	25-29	Married	20-29	Primary	<=meanhhs	1	1			1	0	0	0	1	0	Very True	Very True	Very True	Very True	Very True	Very True	Very True	Very True	Very True	Very True	30	5	No
1109	1	youth	14-19	Single, No partner	10-19	Primary	>meanhhs	1	1			1	0	0	0	1	0	Very True	Very True	Somewhat true	Somewhat true	Somewhat true	Very True	Very True	Very True	Somewhat true	Somewhat true	25	7	No
1110	0	youth	20-24	Single, No partner	20-29	Secondary	<=meanhhs	1	1			1	0	0	0	1	0	Very True	Somewhat true	Somewhat true	Somewhat true	Somewhat true	Very True	Very True	Somewhat true	Somewhat true	Somewhat true	23	7	No
1111	5	youth	14-19	Single, No partner	10-19	Primary	>meanhhs	1	1			1	0	0	0	1	0	Very True	Very True	Very True	Somewhat true	Somewhat true	Somewhat true	Somewhat true	Somewhat true	Somewhat true	Somewhat true	23	8	Yes
1112	0	youth	20-24	Single, No partner	20-29	Secondary	<=meanhhs	0	2	1		1	1	0	0	1	0	Not true at all	Not true at all	Not true at all	Not true at all	Not true at all	Somewhat true	Somewhat true	Somewhat true	Somewhat true	Somewhat true	15	4	No
1113	3	women	30-34	Married	30+	Secondary	<=meanhhs	1	1			1	0	0	0	1	0	Not true at all	Somewhat true	Very True	Very True	Very True	Somewhat true	Somewhat true	Somewhat true	Very True	Not true at all	22	9	Yes
1114	1	women	35-39	Living together	30+	None	<=meanhhs	1	1			1	0	0	0	1	0	Somewhat true	Somewhat true	Somewhat true	Somewhat true	Somewhat true	Very True	Somewhat true	Somewhat true	Somewhat true	Somewhat true	21	11	Yes
1115	4	youth	14-19	Single, No partner	10-19	Primary	>meanhhs	1	1			1	0	0	0	1	0	Dont know	Dont know	Dont know	Dont know	Dont know	Somewhat true	Somewhat true	Somewhat true	Somewhat true	Somewhat true	10	9	Yes
1116	1	women	30-34	Married	30+	Primary	>meanhhs	1	1			1	0	0	0	0	0	Not true at all	Not true at all	Not true at all	Not true at all	Not true at all	Dont know	Dont know	Dont know	Dont know	Dont know	5	10	Yes
1117	7	women	20-24	Single, No partner	20-29	Primary	>meanhhs	0	1			1	0	0	0	1	0	Very True	Somewhat true	Somewhat true	Somewhat true	Somewhat true	Not true at all	Not true at all	Not true at all	Somewhat true	Not true at all	17	6	No
1118	2	youth	20-24	Married	20-29	Primary	<=meanhhs	1	1			1	0	0	0	0	0	Dont know	Dont know	Dont know	Dont know	Dont know	Dont know	Dont know	Dont know	Dont know	Dont know	0	2	No
1119	3	youth	14-19	Single, No partner	10-19	Primary	>meanhhs	1	1			1	0	0	0	1	0	Very True	Very True	Very True	Very True	Very True	Very True	Very True	Very True	Very True	Very True	30	7	No
1120	3	youth	20-24	Married	20-29	Secondary	<=meanhhs	1	1			1	0	0	0	1	0	Very True	Very True	Very True	Very True	Very True	Very True	Very True	Somewhat true	Very True	Very True	29	6	No
1121	1	youth	20-24	Single, Non-regular partner	20-29	Primary	>meanhhs	1	1			1	0	0	0	1	0	Not true at all	Not true at all	Very True	Somewhat true	Very True	Somewhat true	Very True	Very True	Very True	Somewhat true	23	5	No
1122	5	men	35-39	Married	30+	Primary	>meanhhs	1	1	99		1	0	0	0	1	0	Very True	Very True	Very True	Very True	Very True	Very True	Very True	Very True	Very True	Very True	30	6	No
1123	2	youth	14-19	Single, No partner	10-19	Primary	>meanhhs	1	1			1	0	0	0	1	0	Very True	Very True	Very True	Very True	Very True	Very True	Very True	Very True	Very True	Very True	30	5	No
1124	2	youth	14-19	Single, No partner	10-19	Primary	<=meanhhs	0	1			1	0	0	0	0	0	Dont know	Dont know	Dont know	Dont know	Dont know	Dont know	Dont know	Dont know	Dont know	Dont know	0	2	No
1125	2	men	30-34	Married	30+	Secondary	<=meanhhs	1	1			1	0	0	0	1	0	Somewhat true	Very True	Very True	Very True	Very True	Very True	Somewhat true	Very True	Very True	Very True	28	8	Yes
1126	6	women	25-29	Married	20-29	Primary	>meanhhs	1	1			1	0	0	0	0	0	Somewhat true	Somewhat true	Somewhat true	Somewhat true	Somewhat true	Somewhat true	Somewhat true	Somewhat true	Somewhat true	Somewhat true	20	5	No
1127	6	youth	20-24	Single, No partner	20-29	Secondary	>meanhhs	1	1			1	0	0	0	1	0	Not true at all	Somewhat true	Very True	Somewhat true	Somewhat true	Somewhat true	Somewhat true	Somewhat true	Very True	Very True	22	7	No
1128	3	women	35-39	Married	30+	None	>meanhhs	1	1			1	0	0	0	1	0	Very True	Very True	Very True	Very True	Very True	Very True	Very True	Very True	Very True	Very True	30	6	No
1129	4	men	30-34	Married	30+	None	>meanhhs	1	1			1	0	0	0	1	0	Very True	Very True	Somewhat true	Somewhat true	Somewhat true	Not true at all	Somewhat true	Somewhat true	Somewhat true	Somewhat true	21	9	Yes
1130	3	men	30-34	Married	30+	Primary	<=meanhhs	1	1			1	0	0	0	1	0	Very True	Somewhat true	Somewhat true	Somewhat true	Somewhat true	Very True	Somewhat true	Somewhat true	Not true at all	Somewhat true	21	6	No
1131	1	women	40-44	Widowed	30+	Above secondary	<=meanhhs	1	1	2		1	1	0	0	1	0	Very True	Somewhat true	Somewhat true	Somewhat true	Very True	Very True	Somewhat true	Very True	Very True	Somewhat true	25	11	Yes
1132	6	youth	14-19	Living together	10-19	Primary	>meanhhs	1	1			1	0	0	0	1	0	Very True	Very True	Very True	Very True	Very True	Very True	Very True	Very True	Very True	Very True	30	7	No
1133	3	youth	14-19	Single, No partner	10-19	Primary	>meanhhs	1	1	2		1	1	0	0	1	0	Very True	Very True	Very True	Very True	Very True	Very True	Very True	Very True	Very True	Very True	30	10	Yes
1134	3	men	45-59	Married	30+	Primary	>meanhhs	1	1			1	0	0	0	1	0	Very True	Very True	Very True	Very True	Very True	Somewhat true	Very True	Very True	Very True	Very True	29	12	Yes
1135	2	youth	20-24	Single, No partner	20-29	Above secondary	<=meanhhs	1	1	2		1	1	0	0	1	0	Not true at all	Somewhat true	Somewhat true	Very True	Somewhat true	Very True	Very True	Somewhat true	Not true at all	Very True	22	11	Yes
1136	1	women	30-34	Single with regular partner	30+	Primary	<=meanhhs	1	1			1	0	0	0	1	0	Somewhat true	Not true at all	Somewhat true	Somewhat true	Not true at all	Somewhat true	Not true at all	Somewhat true	Not true at all	Somewhat true	16	6	No
1137	0	youth	20-24	Single, Non-regular partner	20-29	Above secondary	<=meanhhs	1	1			1	0	0	0	1	0	Not true at all	Somewhat true	Somewhat true	Somewhat true	Somewhat true	Somewhat true	Somewhat true	Somewhat true	Somewhat true	Somewhat true	19	10	Yes
1138	1	men	35-39	Married	30+	Above secondary	<=meanhhs	1	1			1	0	0	0	1	0	Very True	Very True	Very True	Very True	Very True	Very True	Very True	Very True	Very True	Very True	30	6	No
1139	2	youth	14-19	Single, No partner	10-19	Secondary	<=meanhhs	1	1			1	0	0	0	1	0	Very True	Very True	Very True	Very True	Very True	Very True	Very True	Very True	Very True	Very True	30	6	No
1140	6	youth	14-19	Single, No partner	10-19	Secondary	>meanhhs	1	1			1	0	0	0	1	0	Very True	Very True	Very True	Very True	Very True	Very True	Very True	Somewhat true	Very True	Very True	29	9	Yes
1141	1	men	40-44	Married	30+	Primary	>meanhhs	1	1			1	0	0	0	1	0	Not true at all	Very True	Not true at all	Somewhat true	Not true at all	Somewhat true	Somewhat true	Somewhat true	Very True	Not true at all	18	7	No
1142	4	youth	14-19	Single, No partner	10-19	Primary	>meanhhs	1	1			1	0	0	0	0	0	Dont know	Dont know	Dont know	Dont know	Dont know	Dont know	Dont know	Dont know	Dont know	Dont know	0	2	No
1143	1	youth	20-24	Married	20-29	Secondary	<=meanhhs	1	1	3		1	0	0	0	1	0	Very True	Very True	Very True	Very True	Very True	Very True	Very True	Somewhat true	Very True	Very True	29	12	Yes
1144	0	youth	14-19	Single, No partner	10-19	Primary	<=meanhhs	0	3			0	0	0	0	0	0	Dont know	Dont know	Dont know	Dont know	Dont know	Dont know	Dont know	Dont know	Dont know	Dont know	0	0	No
1145	4	men	30-34	Married	30+	Secondary	>meanhhs	1	1			1	0	0	0	1	0	Not true at all	Somewhat true	Somewhat true	Somewhat true	Dont know	Very True	Somewhat true	Somewhat true	Dont know	Dont know	14	5	No
1146	2	women	20-24	Married	20-29	Primary	<=meanhhs	1	1			1	0	0	0	0	0	Dont know	Dont know	Not true at all	Dont know	Not true at all	Somewhat true	Dont know	Somewhat true	Somewhat true	Somewhat true	10	5	No
1147	4	women	25-29	Married	20-29	Secondary	>meanhhs	1	1			1	0	0	0	1	0	Dont know	Somewhat true	Very True	Somewhat true	Somewhat true	Very True	Somewhat true	Dont know	Somewhat true	Somewhat true	18	7	No
1148	8	youth	14-19	Single, No partner	10-19	Primary	>meanhhs	0	1			1	0	0	0	0	0	Somewhat true	Somewhat true	Somewhat true	Somewhat true	Somewhat true	Very True	Very True	Very True	Very True	Very True	25	4	No
1149	5	youth	14-19	Single, No partner	10-19	Primary	>meanhhs	1	1			1	0	0	0	1	0	Dont know	Dont know	Dont know	Dont know	Dont know	Dont know	Dont know	Dont know	Dont know	Dont know	0	7	No
1150	3	men	30-34	Living together	30+	Above secondary	<=meanhhs	1	1	2		1	1	0	0	1	0	Very True	Very True	Not true at all	Somewhat true	Somewhat true	Not true at all	Not true at all	Not true at all	Somewhat true	Somewhat true	18	8	Yes
1151	0	youth	20-24	Married	20-29	Primary	<=meanhhs	1	1			1	0	0	0	1	0	Very True	Very True	Very True	Very True	Very True	Very True	Very True	Very True	Very True	Very True	30	5	No
1152	2	youth	20-24	Married	20-29	Primary	<=meanhhs	1	1	2		1	1	0	0	1	0	Somewhat true	Somewhat true	Very True	Not true at all	Not true at all	Very True	Somewhat true	Somewhat true	Very True	Very True	22	8	Yes
1153	3	youth	14-19	Single, No partner	10-19	Secondary	>meanhhs	1	1			1	0	0	0	1	0	Somewhat true	Very True	Somewhat true	Somewhat true	Very True	Very True	Very True	Very True	Very True	Very True	27	5	No
1154	0	youth	20-24	Single, No partner	20-29	None	<=meanhhs	1	1			1	0	0	0	1	0	Very True	Very True	Very True	Very True	Very True	Very True	Very True	Very True	Very True	Very True	30	14	Yes
1155	0	women	45-59	Divorced/Separated	30+	Secondary	<=meanhhs	1	99	1		1	0	0	0	1	0	Very True	Very True	Very True	Very True	Very True	Very True	Very True	Very True	Very True	Very True	30	6	No
1156	2	youth	20-24	Single with regular partner	20-29	Primary	<=meanhhs	1	1			1	0	0	0	0	0	Not true at all	Somewhat true	Somewhat true	Somewhat true	Very True	Somewhat true	Somewhat true	Not true at all	Somewhat true	Somewhat true	19	4	No
1157	0	men	35-39	Married	30+	Primary	<=meanhhs	1	1	2		1	1	0	0	1	0	Very True	Very True	Very True	Very True	Very True	Very True	Very True	Very True	Very True	Very True	30	8	Yes
1158	4	youth	14-19	Single with regular partner	10-19	Primary	>meanhhs	1	3			0	0	0	0	1	0	Dont know	Dont know	Dont know	Dont know	Dont know	Dont know	Dont know	Dont know	Dont know	Dont know	0	5	No
1159	1	men	30-34	Living together	30+	Primary	<=meanhhs	1	2	1		1	1	0	0	1	0	Very True	Very True	Very True	Not true at all	Very True	Not true at all	Not true at all	Somewhat true	Not true at all	Not true at all	19	14	Yes
1160	0	youth	20-24	Married	20-29	Primary	<=meanhhs	0	3			0	0	0	0	1	0	Somewhat true	Somewhat true	Somewhat true	Somewhat true	Somewhat true	Somewhat true	Somewhat true	Somewhat true	Somewhat true	Somewhat true	20	3	No
1161	1	men	30-34	Married	30+	Primary	<=meanhhs	1	1	2		1	1	0	0	0	0	Very True	Very True	Very True	Very True	Very True	Very True	Very True	Very True	Somewhat true	Very True	29	14	Yes
1162	1	women	14-19	Single, No partner	10-19	Secondary	<=meanhhs	1	1			1	0	0	0	1	0	Very True	Very True	Very True	Very True	Very True	Very True	Very True	Very True	Very True	Very True	30	10	Yes
1163	3	men	25-29	Married	20-29	Secondary	<=meanhhs	1	1	2		1	1	0	0	1	0	Somewhat true	Somewhat true	Somewhat true	Somewhat true	Not true at all	Somewhat true	Somewhat true	Somewhat true	Somewhat true	Somewhat true	19	6	No
1164	3	men	40-44	Married	30+	Primary	>meanhhs	1	1			1	0	0	0	1	0	Very True	Very True	Very True	Very True	Very True	Very True	Very True	Very True	Very True	Very True	30	10	Yes
1165	1	youth	14-19	Single, Non-regular partner	10-19	Primary	<=meanhhs	1	3			0	0	0	0	1	0	Somewhat true	Very True	Very True	Somewhat true	Not true at all	Very True	Somewhat true	Not true at all	Somewhat true	Somewhat true	21	6	No
1166	0	youth	20-24	Single, No partner	20-29	Secondary	<=meanhhs	1	1			1	0	0	0	1	0	Very True	Somewhat true	Somewhat true	Very True	Somewhat true	Somewhat true	Somewhat true	Very True	Somewhat true	Somewhat true	23	9	Yes
1167	0	youth	20-24	Married	20-29	Primary	<=meanhhs	1	1			1	0	0	0	1	0	Very True	Very True	Very True	Very True	Somewhat true	Very True	Very True	Very True	Very True	Very True	29	6	No
1168	1	youth	14-19	Married	10-19	Primary	<=meanhhs	0	1	2		1	1	0	0	0	0	Somewhat true	Somewhat true	Not true at all	Somewhat true	Somewhat true	Dont know	Very True	Very True	Not true at all	Very True	19	7	No
1169	0	youth	20-24	Married	20-29	Above secondary	<=meanhhs	1	3			0	0	0	0	0	0	Very True	Very True	Very True	Very True	Very True	Very True	Very True	Very True	Very True	Very True	30	3	No
1170	3	men	30-34	Married	30+	Secondary	<=meanhhs	1	1			1	0	0	0	1	0	Somewhat true	Somewhat true	Somewhat true	Somewhat true	Somewhat true	Somewhat true	Somewhat true	Somewhat true	Somewhat true	Somewhat true	20	6	No
1171	5	youth	14-19	Single, No partner	10-19	Primary	>meanhhs	1	1	2		1	1	0	0	0	0	Very True	Very True	Somewhat true	Very True	Very True	Very True	Very True	Very True	Somewhat true	Very True	28	7	No
1172	1	women	35-39	Married	30+	Primary	<=meanhhs	1	1			1	0	0	0	1	0	Somewhat true	Somewhat true	Very True	Somewhat true	Somewhat true	Somewhat true	Somewhat true	Somewhat true	Somewhat true	Somewhat true	21	6	No
1173	6	youth	20-24	Living together	20-29	Primary	>meanhhs	1	1			1	0	0	0	1	0	Somewhat true	Somewhat true	Somewhat true	Somewhat true	Somewhat true	Very True	Very True	Somewhat true	Somewhat true	Somewhat true	22	7	No
1174	1	youth	14-19	Single, No partner	10-19	Primary	>meanhhs	1	1			1	0	0	0	0	0	Very True	Very True	Somewhat true	Very True	Not true at all	Very True	Very True	Somewhat true	Very True	Not true at all	24	5	No
1175	3	youth	20-24	Single with regular partner	20-29	Secondary	>meanhhs	1	2	1		1	1	0	0	1	0	Very True	Very True	Very True	Very True	Very True	Not true at all	Not true at all	Not true at all	Very True	Very True	24	13	Yes
1176	1	youth	20-24	Married	20-29	Secondary	<=meanhhs	1	1			1	0	0	0	0	0	Very True	Very True	Very True	Very True	Very True	Very True	Very True	Very True	Very True	Very True	30	5	No
1177	6	youth	14-19	Single, No partner	10-19	Secondary	>meanhhs	1	1			1	0	0	0	1	0	Very True	Very True	Very True	Very True	Very True	Very True	Very True	Very True	Very True	Very True	30	11	Yes
1178	0	men	14-19	Single, Non-regular partner	10-19	Primary	<=meanhhs	1	1			1	0	0	0	1	0	Very True	Very True	Very True	Somewhat true	Somewhat true	Very True	Very True	Very True	Very True	Very True	28	14	Yes
1179	3	women	25-29	Married	20-29	Primary	>meanhhs	1	1			1	0	0	0	1	0	Very True	Very True	Very True	Very True	Very True	Very True	Very True	Very True	Very True	Very True	30	6	No
1180	0	youth	20-24	Single, No partner	20-29	Secondary	<=meanhhs	0	1			1	0	0	0	0	0	Very True	Very True	Not true at all	Very True	Not true at all	Very True	Very True	Not true at all	Not true at all	Somewhat true	21	3	No
1181	2	men	45-59	Married	30+	Secondary	>meanhhs	1	1			1	0	0	0	1	0	Somewhat true	Not true at all	Not true at all	Not true at all	Somewhat true	Very True	Somewhat true	Somewhat true	Somewhat true	Very True	19	7	No
1182	0	youth	14-19	Single, No partner	10-19	Primary	<=meanhhs	1	3			0	0	0	0	1	0	Not true at all	Not true at all	Somewhat true	Not true at all	Somewhat true	Somewhat true	Not true at all	Very True	Very True	Very True	19	6	No
1183	3	men	45-59	Married	30+	Above secondary	<=meanhhs	1	1			1	0	0	0	1	0	Very True	Very True	Somewhat true	Somewhat true	Somewhat true	Very True	Very True	Very True	Very True	Very True	27	12	Yes
1184	3	youth	14-19	Single, No partner	10-19	Primary	>meanhhs	1	1			1	0	0	0	0	0	Very True	Very True	Very True	Very True	Very True	Very True	Somewhat true	Somewhat true	Somewhat true	Somewhat true	26	4	No
1185	2	women	20-24	Married	20-29	Primary	<=meanhhs	1	1			1	0	0	0	0	0	Very True	Very True	Very True	Very True	Very True	Very True	Very True	Somewhat true	Very True	Very True	29	6	No
1186	0	youth	20-24	Single, No partner	20-29	None	>meanhhs	0	3	1		1	0	0	0	1	0	Dont know	Dont know	Dont know	Dont know	Dont know	Dont know	Dont know	Dont know	Dont know	Dont know	0	8	Yes
1187	0	youth	14-19	Single, No partner	10-19	Primary	<=meanhhs	1	1			1	0	0	0	1	0	Somewhat true	Somewhat true	Somewhat true	Somewhat true	Somewhat true	Somewhat true	Somewhat true	Somewhat true	Somewhat true	Somewhat true	20	7	No
1188	0	men	14-19	Single with regular partner	10-19	Primary	<=meanhhs	1	1			1	0	0	0	0	0	Somewhat true	Very True	Very True	Somewhat true	Somewhat true	Somewhat true	Somewhat true	Not true at all	Somewhat true	Not true at all	20	5	No
1189	3	men	35-39	Married	30+	Secondary	<=meanhhs	1	1			1	0	0	0	1	0	Very True	Very True	Very True	Very True	Very True	Very True	Very True	Very True	Very True	Very True	30	6	No
1190	0	youth	20-24	Single, No partner	20-29	None	<=meanhhs	0	3	2		0	1	0	0	0	0	Somewhat true	Very True	Somewhat true	Somewhat true	Somewhat true	Somewhat true	Somewhat true	Somewhat true	Dont know	Dont know	17	4	No
1191	3	men	45-59	Married	30+	Primary	>meanhhs	1	1			1	0	0	0	1	0	Very True	Very True	Very True	Very True	Very True	Very True	Very True	Very True	Very True	Somewhat true	29	7	No
1192	8	men	45-59	Married	30+	Secondary	>meanhhs	1	1			1	0	0	0	1	0	Very True	Somewhat true	Somewhat true	Somewhat true	Very True	Very True	Very True	Somewhat true	Very True	Dont know	23	7	No
1193	2	women	25-29	Married	20-29	Secondary	<=meanhhs	1	1			1	0	0	0	1	0	Very True	Somewhat true	Dont know	Not true at all	Not true at all	Very True	Somewhat true	Very True	Not true at all	Not true at all	17	8	Yes
1194	0	men	45-59	Married	30+	None	<=meanhhs	1	1	2		1	1	0	0	1	0	Very True	Very True	Very True	Somewhat true	Somewhat true	Very True	Somewhat true	Very True	Very True	Very True	27	8	Yes
1195	0	youth	14-19	Single, No partner	10-19	Secondary	<=meanhhs	0	1			1	0	0	0	0	0	Very True	Very True	Very True	Somewhat true	Somewhat true	Very True	Somewhat true	Somewhat true	Very True	Very True	26	3	No
1196	7	women	30-34	Married	30+	Primary	>meanhhs	1	1			1	0	0	0	0	0	Somewhat true	Very True	Somewhat true	Very True	Very True	Somewhat true	Very True	Somewhat true	Very True	Very True	26	3	No
1197	3	women	25-29	Married	20-29	Primary	<=meanhhs	0	99			0	0	0	0	0	0	Not true at all	Dont know	Somewhat true	Dont know	Dont know	Dont know	Dont know	Dont know	Dont know	Dont know	3	1	No
1198	2	youth	14-19	Single, No partner	10-19	Primary	>meanhhs	0	1			1	0	0	0	1	0	Very True	Very True	Very True	Very True	Very True	Very True	Very True	Very True	Very True	Very True	30	2	No
1199	0	men	40-44	Married	30+	Primary	<=meanhhs	1	1			1	0	0	0	1	0	Somewhat true	Somewhat true	Very True	Very True	Very True	Very True	Very True	Somewhat true	Dont know	Somewhat true	23	8	Yes
1200	4	youth	14-19	Single, No partner	10-19	Primary	>meanhhs	1	3			0	0	0	0	0	0	Very True	Very True	Very True	Very True	Very True	Very True	Very True	Very True	Very True	Very True	30	2	No
1201	6	men	35-39	Married	30+	Primary	>meanhhs	1	1			1	0	0	0	1	0	Somewhat true	Somewhat true	Somewhat true	Somewhat true	Somewhat true	Somewhat true	Somewhat true	Somewhat true	Somewhat true	Somewhat true	20	8	Yes
1202	3	youth	14-19	Single, No partner	10-19	None	>meanhhs	0	1			1	0	0	0	1	0	Somewhat true	Very True	Not true at all	Very True	Not true at all	Not true at all	Somewhat true	Very True	Not true at all	Somewhat true	19	5	No
1203	2	youth	20-24	Married	20-29	Primary	<=meanhhs	1	1	2		1	1	0	0	1	0	Very True	Very True	Very True	Very True	Very True	Very True	Somewhat true	Somewhat true	Very True	Very True	28	13	Yes
1204	0	men	14-19	Single with regular partner	10-19	Primary	<=meanhhs	0	1			1	0	0	0	1	0	Dont know	Somewhat true	Not true at all	Not true at all	Somewhat true	Very True	Somewhat true	Somewhat true	Somewhat true	Somewhat true	17	6	No
1205	2	youth	20-24	Married	20-29	Secondary	>meanhhs	1	1			1	0	0	0	1	0	Very True	Very True	Very True	Very True	Very True	Very True	Very True	Very True	Very True	Very True	30	7	No
1206	3	women	30-34	Married	30+	Secondary	<=meanhhs	1	1			1	0	0	0	1	0	Somewhat true	Very True	Very True	Very True	Very True	Dont know	Dont know	Dont know	Dont know	Dont know	14	5	No
1207	2	youth	14-19	Single, No partner	10-19	Primary	<=meanhhs	1	1			1	0	0	0	1	0	Dont know	Dont know	Dont know	Dont know	Dont know	Dont know	Dont know	Dont know	Dont know	Dont know	0	6	No
1208	1	youth	20-24	Single with regular partner	20-29	Secondary	>meanhhs	1	1			1	0	0	0	1	0	Very True	Very True	Very True	Very True	Very True	Very True	Very True	Very True	Very True	Very True	30	6	No
1209	3	women	45-59	Married	30+	Primary	<=meanhhs	0	99			0	0	0	0	0	0	Dont know	Dont know	Dont know	Very True	Very True	Dont know	Somewhat true	Somewhat true	Somewhat true	Dont know	12	2	No
1210	1	youth	20-24	Single, No partner	20-29	None	<=meanhhs	0	1			1	0	0	0	1	0	Somewhat true	Somewhat true	Somewhat true	Somewhat true	Somewhat true	Somewhat true	Somewhat true	Somewhat true	Somewhat true	Somewhat true	20	10	Yes
1211	5	youth	20-24	Single, No partner	20-29	Above secondary	>meanhhs	1	1	2		1	1	0	0	1	0	Very True	Very True	Very True	Very True	Very True	Very True	Very True	Very True	Very True	Very True	30	9	Yes
1212	3	youth	14-19	Single, No partner	10-19	Primary	>meanhhs	0	1			1	0	0	0	0	0	Dont know	Dont know	Dont know	Dont know	Dont know	Dont know	Dont know	Dont know	Dont know	Dont know	0	2	No
1213	2	youth	14-19	Single, Non-regular partner	10-19	Secondary	<=meanhhs	1	1	2		1	1	0	0	1	0	Somewhat true	Somewhat true	Not true at all	Not true at all	Not true at all	Dont know	Not true at all	Not true at all	Not true at all	Not true at all	11	7	No
1214	0	youth	20-24	Single, No partner	20-29	Secondary	<=meanhhs	1	1	2		1	1	0	0	1	0	Somewhat true	Somewhat true	Somewhat true	Somewhat true	Somewhat true	Somewhat true	Somewhat true	Somewhat true	Somewhat true	Somewhat true	20	9	Yes
1215	5	youth	14-19	Single, Non-regular partner	10-19	Secondary	>meanhhs	0	1			1	0	0	0	1	0	Somewhat true	Somewhat true	Somewhat true	Somewhat true	Somewhat true	Somewhat true	Somewhat true	Somewhat true	Somewhat true	Somewhat true	20	5	No
1216	0	men	25-29	Single with regular partner	20-29	Above secondary	<=meanhhs	1	1	2		1	1	0	0	1	0	Very True	Very True	Very True	Very True	Very True	Somewhat true	Somewhat true	Somewhat true	Somewhat true	Somewhat true	25	10	Yes
1217	5	men	35-39	Married	30+	Primary	>meanhhs	1	1			1	0	0	0	1	0	Very True	Somewhat true	Somewhat true	Very True	Somewhat true	Somewhat true	Somewhat true	Somewhat true	Somewhat true	Somewhat true	22	7	No
1218	1	women	20-24	Married	20-29	None	>meanhhs	0	99			0	0	0	0	1	0	Not true at all	Not true at all	Not true at all	Not true at all	Not true at all	Dont know	Not true at all	Dont know	Dont know	Dont know	6	3	No
1219	2	youth	14-19	Single with regular partner	10-19	Primary	>meanhhs	1	1			1	0	0	0	1	0	Very True	Very True	Very True	Very True	Not true at all	Very True	Very True	Very True	Very True	Very True	28	7	No
1220	1	youth	20-24	Married	20-29	Primary	<=meanhhs	0	1			1	0	0	0	0	0	Somewhat true	Somewhat true	Somewhat true	Somewhat true	Somewhat true	Somewhat true	Somewhat true	Somewhat true	Somewhat true	Very True	21	4	No
1221	7	men	20-24	Single, Non-regular partner	20-29	Primary	>meanhhs	1	1			1	0	0	0	1	0	Very True	Very True	Somewhat true	Very True	Somewhat true	Very True	Very True	Very True	Very True	Very True	28	8	Yes
1222	1	women	20-24	Married	20-29	Secondary	>meanhhs	1	1			1	0	0	0	0	0	Very True	Very True	Very True	Very True	Very True	Somewhat true	Very True	Very True	Somewhat true	Somewhat true	27	5	No
1223	3	men	30-34	Married	30+	Secondary	<=meanhhs	1	1			1	0	0	0	1	0	Very True	Somewhat true	Very True	Somewhat true	Somewhat true	Somewhat true	Dont know	Very True	Not true at all	Not true at all	19	9	Yes
1224	10	men	45-59	Married	30+	Primary	>meanhhs	1	99			0	0	0	0	1	0	Somewhat true	Somewhat true	Somewhat true	Somewhat true	Somewhat true	Somewhat true	Somewhat true	Somewhat true	Somewhat true	Somewhat true	20	4	No
1225	1	women	14-19	Married	10-19	Primary	<=meanhhs	0	99			0	0	0	0	1	0	Not true at all	Very True	Very True	Not true at all	Very True	Somewhat true	Somewhat true	Very True	Not true at all	Very True	22	5	No
1226	7	youth	20-24	Single, No partner	20-29	Primary	>meanhhs	1	1			1	0	0	0	0	0	Very True	Somewhat true	Somewhat true	Somewhat true	Somewhat true	Very True	Somewhat true	Somewhat true	Somewhat true	Somewhat true	22	2	No
1227	4	youth	20-24	Single, No partner	20-29	Secondary	>meanhhs	1	1			1	0	0	0	1	0	Very True	Somewhat true	Very True	Somewhat true	Very True	Very True	Somewhat true	Very True	Somewhat true	Very True	26	6	No
1228	2	men	35-39	Married	30+	Primary	<=meanhhs	1	1			1	0	0	0	0	0	Dont know	Dont know	Dont know	Dont know	Dont know	Dont know	Dont know	Dont know	Dont know	Dont know	0	3	No
1229	4	men	35-39	Married	30+	Primary	>meanhhs	1	99			0	0	0	0	1	0	Very True	Very True	Very True	Very True	Very True	Very True	Very True	Very True	Very True	Very True	30	3	No
1230	8	youth	14-19	Single, No partner	10-19	Primary	>meanhhs	1	1			1	0	0	0	0	0	Very True	Very True	Very True	Dont know	Not true at all	Dont know	Not true at all	Dont know	Dont know	Dont know	11	3	No
1231	3	youth	20-24	Married	20-29	Primary	<=meanhhs	1	1			1	0	0	0	0	0	Very True	Very True	Very True	Very True	Very True	Very True	Very True	Very True	Very True	Very True	30	5	No
1232	3	men	30-34	Married	30+	Primary	<=meanhhs	1	1			1	0	0	0	1	0	Somewhat true	Somewhat true	Somewhat true	Somewhat true	Somewhat true	Somewhat true	Somewhat true	Very True	Somewhat true	Somewhat true	21	6	No
1233	2	women	45-59	Married	30+	Secondary	<=meanhhs	1	1			1	0	0	0	1	0	Very True	Somewhat true	Very True	Somewhat true	Not true at all	Somewhat true	Somewhat true	Somewhat true	Very True	Somewhat true	22	7	No
1234	0	youth	14-19	Single, No partner	10-19	Primary	<=meanhhs	0	3			0	0	0	0	0	0	Somewhat true	Somewhat true	Somewhat true	Somewhat true	Somewhat true	Somewhat true	Somewhat true	Somewhat true	Somewhat true	Very True	21	1	No
1235	2	men	25-29	Married	20-29	Primary	<=meanhhs	1	1			1	0	0	0	1	0	Very True	Very True	Very True	Very True	Very True	Very True	Not true at all	Very True	Very True	Not true at all	26	9	Yes
1236	2	men	35-39	Married	30+	None	<=meanhhs	0	2			0	1	0	0	1	0	Not true at all	Not true at all	Not true at all	Not true at all	Not true at all	Not true at all	Not true at all	Not true at all	Not true at all	Not true at all	10	6	No
1237	3	youth	14-19	Single with regular partner	10-19	Secondary	>meanhhs	1	1			1	0	0	0	1	0	Very True	Very True	Very True	Somewhat true	Somewhat true	Very True	Very True	Somewhat true	Somewhat true	Somewhat true	25	10	Yes
1238	5	youth	14-19	Single, No partner	10-19	Primary	>meanhhs	1	3			0	0	0	0	1	0	Very True	Dont know	Dont know	Very True	Very True	Dont know	Somewhat true	Very True	Somewhat true	Very True	19	5	No
1239	5	women	40-44	Married	30+	Secondary	>meanhhs	1	1			1	0	0	0	1	0	Somewhat true	Very True	Very True	Very True	Very True	Dont know	Very True	Somewhat true	Very True	Dont know	22	14	Yes
1240	5	youth	20-24	Single with regular partner	20-29	Primary	>meanhhs	1	1			1	0	0	0	1	0	Very True	Very True	Very True	Very True	Very True	Very True	Very True	Very True	Very True	Very True	30	7	No
1241	0	youth	20-24	Single, No partner	20-29	Primary	<=meanhhs	1	1			1	0	0	0	0	0	Somewhat true	Dont know	Dont know	Not true at all	Not true at all	Not true at all	Not true at all	Not true at all	Not true at all	Not true at all	9	7	No
1242	4	women	20-24	Married	20-29	Primary	>meanhhs	1	1			1	0	0	0	1	0	Very True	Very True	Somewhat true	Very True	Somewhat true	Very True	Very True	Somewhat true	Somewhat true	Somewhat true	25	5	No
1243	2	women	45-59	Married	30+	Primary	>meanhhs	1	99			0	0	0	0	1	0	Very True	Very True	Very True	Very True	Very True	Very True	Very True	Not true at all	Very True	Very True	28	6	No
1244	1	men	30-34	Married	30+	Secondary	<=meanhhs	1	1			1	0	0	0	0	0	Dont know	Dont know	Dont know	Dont know	Dont know	Dont know	Dont know	Dont know	Dont know	Dont know	0	5	No
1245	1	youth	20-24	Single, No partner	20-29	Secondary	>meanhhs	0	2	3		0	1	0	0	1	0	Very True	Very True	Very True	Very True	Very True	Very True	Very True	Very True	Very True	Very True	30	5	No
1246	3	women	25-29	Living together	20-29	Primary	<=meanhhs	1	1			1	0	0	0	1	0	Somewhat true	Somewhat true	Somewhat true	Somewhat true	Somewhat true	Somewhat true	Somewhat true	Somewhat true	Somewhat true	Somewhat true	20	7	No
1247	4	women	45-59	Married	30+	Primary	>meanhhs	1	1	99		1	0	0	0	1	0	Somewhat true	Somewhat true	Somewhat true	Very True	Somewhat true	Dont know	Dont know	Dont know	Dont know	Somewhat true	13	6	No
1248	1	youth	20-24	Single, No partner	20-29	Secondary	>meanhhs	1	1			1	0	0	0	1	0	Very True	Very True	Very True	Very True	Very True	Very True	Very True	Very True	Very True	Very True	30	6	No
1249	1	youth	14-19	Single, Non-regular partner	10-19	Primary	<=meanhhs	0	1			1	0	0	0	1	0	Very True	Very True	Very True	Very True	Very True	Very True	Very True	Very True	Very True	Very True	30	6	No
1250	6	youth	14-19	Single, Non-regular partner	10-19	Primary	>meanhhs	1	1			1	0	0	0	1	0	Very True	Very True	Very True	Very True	Very True	Very True	Very True	Very True	Very True	Very True	30	7	No
1251	0	youth	14-19	Single, No partner	10-19	Primary	<=meanhhs	1	1			1	0	0	0	1	0	Somewhat true	Somewhat true	Somewhat true	Somewhat true	Somewhat true	Somewhat true	Somewhat true	Somewhat true	Somewhat true	Somewhat true	20	6	No
1252	5	women	20-24	Married	20-29	Primary	>meanhhs	1	1			1	0	0	0	0	0	Somewhat true	Very True	Very True	Very True	Somewhat true	Very True	Somewhat true	Somewhat true	Somewhat true	Very True	25	4	No
1253	0	youth	20-24	Married	20-29	None	<=meanhhs	0	3			0	0	0	0	0	0	Somewhat true	Very True	Very True	Very True	Very True	Dont know	Very True	Very True	Dont know	Very True	23	4	No
1254	3	men	14-19	Single, No partner	10-19	Primary	<=meanhhs	1	1			1	0	0	0	1	0	Very True	Very True	Dont know	Dont know	Dont know	Very True	Very True	Dont know	Dont know	Dont know	12	9	Yes
1255	1	women	20-24	Married	20-29	Secondary	>meanhhs	0	99			0	0	0	0	1	0	Somewhat true	Somewhat true	Very True	Very True	Very True	Somewhat true	Very True	Somewhat true	Very True	Very True	26	4	No
1256	4	men	35-39	Married	30+	Primary	>meanhhs	1	1	99		1	0	0	0	1	0	Very True	Very True	Very True	Very True	Very True	Somewhat true	Somewhat true	Very True	Very True	Very True	28	6	No
1257	1	women	30-34	Married	30+	Primary	<=meanhhs	1	1	2		1	1	0	0	1	0	Very True	Very True	Very True	Very True	Very True	Very True	Somewhat true	Somewhat true	Somewhat true	Somewhat true	26	8	Yes
1258	5	youth	14-19	Single, No partner	10-19	Primary	>meanhhs	0	3	2		0	1	0	0	0	0	Not true at all	Not true at all	Not true at all	Not true at all	Not true at all	Not true at all	Not true at all	Not true at all	Not true at all	Not true at all	10	1	No
1259	3	women	30-34	Married	30+	Primary	<=meanhhs	1	2			0	1	0	0	0	0	Very True	Very True	Very True	Very True	Very True	Very True	Very True	Very True	Very True	Very True	30	4	No
1260	2	youth	20-24	Living together	20-29	Primary	<=meanhhs	1	1			1	0	0	0	0	0	Somewhat true	Somewhat true	Somewhat true	Somewhat true	Somewhat true	Somewhat true	Somewhat true	Somewhat true	Somewhat true	Somewhat true	20	5	No
1261	0	women	35-39	Married	30+	Primary	>meanhhs	1	1			1	0	0	0	1	0	Somewhat true	Somewhat true	Somewhat true	Somewhat true	Somewhat true	Somewhat true	Somewhat true	Somewhat true	Somewhat true	Somewhat true	20	5	No
1262	3	men	20-24	Single with regular partner	20-29	Secondary	>meanhhs	1	1			1	0	0	0	1	0	Somewhat true	Very True	Very True	Very True	Very True	Somewhat true	Very True	Very True	Somewhat true	Not true at all	25	7	No
1263	6	youth	14-19	Single with regular partner	10-19	Primary	>meanhhs	1	1			1	0	0	0	1	0	Very True	Somewhat true	Somewhat true	Somewhat true	Somewhat true	Somewhat true	Somewhat true	Somewhat true	Somewhat true	Somewhat true	21	6	No
1264	1	youth	14-19	Single, Non-regular partner	10-19	Primary	>meanhhs	0	2	3	1	1	1	0	0	1	0	Somewhat true	Somewhat true	Somewhat true	Somewhat true	Somewhat true	Not true at all	Not true at all	Not true at all	Not true at all	Not true at all	15	3	No
1265	4	men	40-44	Married	30+	Primary	>meanhhs	1	1			1	0	0	0	1	0	Very True	Somewhat true	Very True	Somewhat true	Somewhat true	Very True	Somewhat true	Somewhat true	Somewhat true	Somewhat true	23	6	No
1266	2	women	25-29	Married	20-29	Secondary	>meanhhs	1	1			1	0	0	0	1	0	Somewhat true	Somewhat true	Very True	Somewhat true	Very True	Somewhat true	Very True	Somewhat true	Very True	Somewhat true	24	5	No
1267	1	women	30-34	Married	30+	Primary	>meanhhs	1	1			1	0	0	0	1	0	Very True	Very True	Very True	Very True	Very True	Very True	Very True	Dont know	Dont know	Dont know	21	5	No
1268	1	youth	20-24	Single, No partner	20-29	Primary	<=meanhhs	1	1			1	0	0	0	1	0	Very True	Very True	Very True	Very True	Very True	Very True	Somewhat true	Somewhat true	Very True	Very True	28	9	Yes
1269	1	men	20-24	Single, Non-regular partner	20-29	Secondary	>meanhhs	1	99			0	0	0	0	1	0	Very True	Very True	Very True	Very True	Very True	Very True	Very True	Very True	Very True	Very True	30	4	No
1270	0	men	45-59	Married	30+	Primary	<=meanhhs	1	1			1	0	0	0	1	0	Very True	Very True	Very True	Very True	Very True	Very True	Very True	Very True	Very True	Very True	30	7	No
1271	1	youth	20-24	Married	20-29	Secondary	<=meanhhs	1	1			1	0	0	0	1	0	Very True	Very True	Very True	Very True	Very True	Very True	Somewhat true	Very True	Very True	Very True	29	8	Yes
1272	3	men	35-39	Married	30+	Primary	<=meanhhs	1	1			1	0	0	0	1	0	Somewhat true	Somewhat true	Somewhat true	Somewhat true	Somewhat true	Somewhat true	Somewhat true	Somewhat true	Somewhat true	Somewhat true	20	9	Yes
1273	4	women	35-39	Married	30+	Primary	>meanhhs	1	1			1	0	0	0	1	0	Somewhat true	Somewhat true	Somewhat true	Somewhat true	Somewhat true	Somewhat true	Somewhat true	Somewhat true	Somewhat true	Very True	21	7	No
1274	2	youth	14-19	Single, Non-regular partner	10-19	Primary	>meanhhs	1	1			1	0	0	0	1	0	Very True	Very True	Very True	Very True	Very True	Very True	Very True	Very True	Very True	Very True	30	6	No
1275	2	men	20-24	Married	20-29	Secondary	<=meanhhs	1	1			1	0	0	0	1	0	Very True	Very True	Very True	Very True	Very True	Very True	Very True	Very True	Very True	Very True	30	13	Yes
1276	2	youth	20-24	Single, No partner	20-29	Secondary	>meanhhs	1	1			1	0	0	0	1	0	Very True	Very True	Very True	Very True	Very True	Very True	Very True	Very True	Very True	Very True	30	7	No
1277	1	women	14-19	Married	10-19	Primary	<=meanhhs	1	1			1	0	0	0	1	0	Not true at all	Somewhat true	Very True	Somewhat true	Not true at all	Somewhat true	Not true at all	Somewhat true	Somewhat true	Somewhat true	18	9	Yes
1278	3	men	25-29	Living together	20-29	Secondary	>meanhhs	1	1			1	0	0	0	0	0	Dont know	Very True	Very True	Very True	Very True	Not true at all	Somewhat true	Not true at all	Somewhat true	Not true at all	19	4	No
1279	0	youth	20-24	Single, No partner	20-29	Secondary	>meanhhs	0	1			1	0	0	0	1	0	Very True	Very True	Very True	Very True	Very True	Somewhat true	Very True	Very True	Very True	Somewhat true	28	3	No
1280	0	women	20-24	Married	20-29	Primary	<=meanhhs	1	1			1	0	0	0	1	0	Somewhat true	Very True	Somewhat true	Somewhat true	Somewhat true	Somewhat true	Very True	Somewhat true	Somewhat true	Somewhat true	22	8	Yes
1281	0	youth	14-19	Single, No partner	10-19	Primary	<=meanhhs	1	3			0	0	0	0	1	0	Very True	Somewhat true	Somewhat true	Very True	Very True	Very True	Very True	Somewhat true	Not true at all	Not true at all	23	4	No
1282	3	men	45-59	Married	30+	Secondary	>meanhhs	1	1			1	0	0	0	1	0	Very True	Very True	Very True	Very True	Very True	Very True	Very True	Very True	Very True	Very True	30	6	No
1283	0	youth	20-24	Married	20-29	Primary	>meanhhs	1	1			1	0	0	0	1	0	Very True	Very True	Very True	Very True	Very True	Very True	Very True	Very True	Somewhat true	Somewhat true	28	14	Yes
1284	2	youth	20-24	Single, No partner	20-29	Secondary	>meanhhs	1	1			1	0	0	0	1	0	Very True	Somewhat true	Very True	Somewhat true	Very True	Very True	Somewhat true	Very True	Very True	Very True	27	10	Yes
1285	0	youth	14-19	Single, No partner	10-19	Primary	<=meanhhs	1	1			1	0	0	0	1	0	Not true at all	Somewhat true	Very True	Very True	Somewhat true	Very True	Very True	Somewhat true	Very True	Somewhat true	24	10	Yes
1286	2	men	45-59	Married	30+	Primary	<=meanhhs	0	1			1	0	0	0	1	0	Not true at all	Somewhat true	Very True	Very True	Somewhat true	Very True	Very True	Somewhat true	Very True	Somewhat true	24	9	Yes
1287	8	men	30-34	Married	30+	Above secondary	>meanhhs	1	1	99		1	0	0	0	1	0	Very True	Somewhat true	Not true at all	Very True	Very True	Very True	Very True	Somewhat true	Somewhat true	Somewhat true	24	7	No
1288	1	women	40-44	Living together	30+	None	<=meanhhs	1	1	99		1	0	0	0	1	0	Somewhat true	Somewhat true	Very True	Very True	Dont know	Somewhat true	Very True	Not true at all	Dont know	Dont know	16	6	No
1289	6	youth	14-19	Single, No partner	10-19	Secondary	>meanhhs	0	3			0	0	0	0	1	0	Somewhat true	Not true at all	Somewhat true	Somewhat true	Somewhat true	Very True	Very True	Very True	Very True	Very True	24	3	No
1290	0	youth	14-19	Single, No partner	10-19	Primary	<=meanhhs	1	3			0	0	0	0	1	0	Not true at all	Not true at all	Not true at all	Somewhat true	Not true at all	Not true at all	Not true at all	Not true at all	Not true at all	Not true at all	11	4	No
1291	3	youth	14-19	Single, No partner	10-19	Primary	>meanhhs	1	1			1	0	0	0	1	0	Very True	Very True	Very True	Very True	Very True	Dont know	Very True	Not true at all	Not true at all	Not true at all	21	5	No
1292	7	women	30-34	Married	30+	Primary	>meanhhs	0	1			1	0	0	0	0	0	Not true at all	Dont know	Somewhat true	Not true at all	Not true at all	Somewhat true	Not true at all	Somewhat true	Dont know	Very True	13	3	No
1293	6	youth	14-19	Single, No partner	10-19	Primary	>meanhhs	1	3			0	0	0	0	0	0	Very True	Very True	Very True	Very True	Very True	Very True	Very True	Very True	Somewhat true	Very True	29	4	No
1294	2	youth	14-19	Single, No partner	10-19	Secondary	<=meanhhs	1	1			1	0	0	0	1	0	Very True	Very True	Very True	Very True	Very True	Very True	Very True	Very True	Very True	Very True	30	9	Yes
1295	5	men	40-44	Married	30+	Secondary	>meanhhs	1	1	2		1	1	0	0	1	0	Somewhat true	Somewhat true	Somewhat true	Somewhat true	Somewhat true	Very True	Very True	Very True	Very True	Very True	25	13	Yes
1296	0	men	45-59	Living together	30+	Primary	<=meanhhs	1	1			1	0	0	0	1	0	Dont know	Dont know	Dont know	Somewhat true	Somewhat true	Very True	Very True	Very True	Very True	Very True	19	9	Yes
1297	5	women	40-44	Married	30+	Primary	>meanhhs	1	1			1	0	0	0	1	0	Very True	Somewhat true	Somewhat true	Very True	Very True	Very True	Somewhat true	Somewhat true	Somewhat true	Somewhat true	24	6	No
1298	6	youth	20-24	Married	20-29	Above secondary	>meanhhs	1	1			1	0	0	0	1	0	Very True	Very True	Very True	Very True	Very True	Very True	Very True	Very True	Very True	Very True	30	6	No
1299	5	men	30-34	Married	30+	Secondary	>meanhhs	1	1	2		1	1	0	0	1	0	Very True	Somewhat true	Somewhat true	Somewhat true	Somewhat true	Very True	Very True	Very True	Very True	Very True	26	14	Yes
1300	0	youth	14-19	Single, No partner	10-19	Primary	<=meanhhs	1	3			0	0	0	0	1	0	Somewhat true	Very True	Very True	Somewhat true	Not true at all	Very True	Very True	Not true at all	Somewhat true	Very True	23	4	No
1301	4	women	40-44	Married	30+	Primary	>meanhhs	1	2			0	1	0	0	1	0	Very True	Very True	Somewhat true	Somewhat true	Somewhat true	Very True	Very True	Very True	Very True	Very True	27	5	No
1302	3	youth	14-19	Single, No partner	10-19	Primary	>meanhhs	0	1			1	0	0	0	1	0	Somewhat true	Very True	Very True	Not true at all	Very True	Very True	Somewhat true	Very True	Very True	Very True	26	12	Yes
1303	2	youth	20-24	Married	20-29	Secondary	<=meanhhs	1	1	3		1	0	0	0	1	0	Very True	Very True	Very True	Very True	Very True	Somewhat true	Somewhat true	Not true at all	Somewhat true	Somewhat true	24	7	No
1304	1	men	45-59	Married	30+	Secondary	>meanhhs	1	1			1	0	0	0	1	0	Very True	Somewhat true	Very True	Dont know	Not true at all	Somewhat true	Very True	Somewhat true	Dont know	Somewhat true	18	11	Yes
1305	6	women	35-39	Married	30+	Primary	>meanhhs	1	1			1	0	0	0	1	0	Very True	Very True	Somewhat true	Somewhat true	Very True	Somewhat true	Very True	Very True	Very True	Very True	27	8	Yes
1306	2	men	20-24	Married	20-29	Primary	<=meanhhs	1	1			1	0	0	0	0	0	Very True	Somewhat true	Not true at all	Very True	Somewhat true	Somewhat true	Very True	Not true at all	Very True	Somewhat true	22	7	No
1307	1	youth	20-24	Married	20-29	Primary	<=meanhhs	0	1			1	0	0	0	1	0	Very True	Very True	Very True	Very True	Very True	Very True	Very True	Very True	Very True	Very True	30	8	Yes
1308	3	youth	14-19	Single, No partner	10-19	Secondary	<=meanhhs	1	1			1	0	0	0	1	0	Not true at all	Somewhat true	Somewhat true	Somewhat true	Somewhat true	Very True	Very True	Somewhat true	Somewhat true	Dont know	19	12	Yes
1309	0	youth	20-24	Single, No partner	20-29	Above secondary	<=meanhhs	1	1			1	0	0	0	1	0	Very True	Very True	Very True	Very True	Very True	Very True	Very True	Very True	Very True	Very True	30	6	No
1310	1	youth	14-19	Single, No partner	10-19	Primary	<=meanhhs	0	2			0	1	0	0	0	0	Somewhat true	Somewhat true	Somewhat true	Somewhat true	Very True	Somewhat true	Very True	Somewhat true	Somewhat true	Very True	23	2	No
1311	0	men	40-44	Divorced/Separated	30+	Primary	<=meanhhs	1	1			1	0	0	0	1	0	Very True	Very True	Very True	Very True	Very True	Somewhat true	Very True	Very True	Very True	Very True	29	7	No
1312	1	youth	20-24	Single, No partner	20-29	Above secondary	>meanhhs	0	1			1	0	0	0	1	0	Not true at all	Not true at all	Not true at all	Not true at all	Not true at all	Not true at all	Not true at all	Not true at all	Not true at all	Not true at all	10	4	No
1313	4	youth	14-19	Single, No partner	10-19	Secondary	>meanhhs	1	1			1	0	0	0	1	0	Very True	Somewhat true	Somewhat true	Somewhat true	Somewhat true	Very True	Very True	Very True	Very True	Very True	26	5	No
1314	2	men	30-34	Married	30+	Primary	<=meanhhs	1	1			1	0	0	0	1	0	Not true at all	Very True	Very True	Very True	Somewhat true	Not true at all	Somewhat true	Somewhat true	Somewhat true	Somewhat true	21	8	Yes
1315	2	women	35-39	Married	30+	Primary	<=meanhhs	1	1			1	0	0	0	0	0	Very True	Very True	Somewhat true	Somewhat true	Very True	Very True	Somewhat true	Somewhat true	Very True	Very True	26	8	Yes
1316	2	men	45-59	Single with regular partner	30+	Primary	>meanhhs	1	2			0	1	0	0	0	0	Very True	Very True	Very True	Very True	Very True	Not true at all	Not true at all	Very True	Very True	Very True	26	5	No
1317	1	men	40-44	Married	30+	Secondary	<=meanhhs	1	1			1	0	0	0	1	0	Very True	Very True	Very True	Very True	Very True	Dont know	Very True	Very True	Very True	Very True	27	10	Yes
1318	4	men	30-34	Married	30+	Primary	>meanhhs	1	1			1	0	0	0	1	0	Not true at all	Not true at all	Somewhat true	Very True	Somewhat true	Somewhat true	Very True	Somewhat true	Somewhat true	Somewhat true	20	6	No
1319	2	youth	20-24	Married	20-29	Primary	<=meanhhs	1	1			1	0	0	0	1	0	Very True	Somewhat true	Dont know	Very True	Very True	Very True	Very True	Somewhat true	Dont know	Very True	22	5	No
1320	5	women	35-39	Divorced/Separated	30+	Primary	>meanhhs	1	1	99		1	0	0	0	1	0	Very True	Very True	Very True	Very True	Very True	Very True	Very True	Very True	Very True	Very True	30	5	No
1321	3	youth	14-19	Married	10-19	Primary	>meanhhs	1	1			1	0	0	0	1	0	Very True	Very True	Very True	Very True	Very True	Very True	Very True	Very True	Very True	Very True	30	5	No
1322	0	women	14-19	Single with regular partner	10-19	Secondary	>meanhhs	1	1			1	0	0	0	1	0	Very True	Very True	Very True	Very True	Very True	Very True	Very True	Very True	Very True	Very True	30	11	Yes
1323	0	men	45-59	Married	30+	None	<=meanhhs	1	1			1	0	0	0	1	0	Very True	Very True	Very True	Very True	Very True	Very True	Very True	Very True	Very True	Very True	30	14	Yes
1324	1	men	20-24	Single with regular partner	20-29	Primary	<=meanhhs	1	1			1	0	0	0	1	0	Very True	Very True	Very True	Very True	Very True	Very True	Very True	Very True	Very True	Somewhat true	29	7	No
1325	1	youth	20-24	Single, No partner	20-29	Primary	<=meanhhs	1	2	1		1	1	0	0	1	0	Very True	Very True	Somewhat true	Somewhat true	Somewhat true	Very True	Very True	Somewhat true	Somewhat true	Somewhat true	24	11	Yes
1326	5	youth	20-24	Married	20-29	Primary	>meanhhs	1	1	3		1	0	0	0	0	0	Somewhat true	Very True	Very True	Somewhat true	Somewhat true	Very True	Very True	Somewhat true	Very True	Somewhat true	25	4	No
1327	3	women	45-59	Married	30+	Primary	<=meanhhs	1	1			1	0	0	0	1	0	Somewhat true	Very True	Somewhat true	Somewhat true	Not true at all	Very True	Somewhat true	Not true at all	Not true at all	Somewhat true	19	7	No
1328	3	men	40-44	Married	30+	Primary	>meanhhs	1	1			1	0	0	0	1	0	Very True	Very True	Very True	Very True	Very True	Very True	Somewhat true	Somewhat true	Somewhat true	Somewhat true	26	5	No
1329	7	youth	14-19	Single with regular partner	10-19	Primary	>meanhhs	1	1			1	0	0	0	0	0	Dont know	Somewhat true	Dont know	Dont know	Dont know	Dont know	Dont know	Dont know	Dont know	Dont know	2	6	No
1330	3	youth	14-19	Married	10-19	Primary	>meanhhs	1	1			1	0	0	0	0	0	Very True	Dont know	Very True	Dont know	Somewhat true	Dont know	Dont know	Dont know	Dont know	Dont know	8	2	No
1331	2	men	35-39	Married	30+	Primary	<=meanhhs	0	1	2		1	1	0	0	0	0	Very True	Very True	Very True	Very True	Very True	Very True	Very True	Very True	Somewhat true	Very True	29	5	No
1332	3	youth	14-19	Single, No partner	10-19	Primary	>meanhhs	1	1			1	0	0	0	1	0	Not true at all	Very True	Very True	Very True	Very True	Dont know	Dont know	Not true at all	Somewhat true	Dont know	16	12	Yes
1333	1	men	20-24	Married	20-29	Above secondary	<=meanhhs	1	1			1	0	0	0	1	0	Not true at all	Somewhat true	Very True	Very True	Not true at all	Very True	Very True	Not true at all	Very True	Not true at all	21	5	No
1334	3	men	35-39	Married	30+	Secondary	>meanhhs	1	1			1	0	0	0	0	0	Somewhat true	Very True	Not true at all	Not true at all	Dont know	Somewhat true	Somewhat true	Somewhat true	Not true at all	Dont know	14	7	No
1335	3	youth	14-19	Single, No partner	10-19	Primary	>meanhhs	0	3			0	0	0	0	0	0	Dont know	Dont know	Dont know	Dont know	Dont know	Dont know	Dont know	Dont know	Dont know	Dont know	0	0	No
1336	3	women	25-29	Married	20-29	Primary	<=meanhhs	1	1			1	0	0	0	1	0	Very True	Very True	Very True	Very True	Very True	Very True	Very True	Very True	Very True	Very True	30	11	Yes
1337	3	men	35-39	Married	30+	Primary	<=meanhhs	1	1			1	0	0	0	1	0	Somewhat true	Somewhat true	Somewhat true	Not true at all	Somewhat true	Somewhat true	Not true at all	Somewhat true	Somewhat true	Somewhat true	18	8	Yes
1338	4	men	45-59	Married	30+	Primary	>meanhhs	1	1	2		1	1	0	0	1	0	Very True	Somewhat true	Somewhat true	Somewhat true	Somewhat true	Somewhat true	Somewhat true	Somewhat true	Somewhat true	Somewhat true	21	14	Yes
1339	1	youth	20-24	Single, Non-regular partner	20-29	Secondary	<=meanhhs	1	1			1	0	0	0	1	0	Somewhat true	Dont know	Very True	Somewhat true	Somewhat true	Somewhat true	Somewhat true	Somewhat true	Somewhat true	Somewhat true	19	6	No
1340	4	youth	20-24	Single, No partner	20-29	Secondary	>meanhhs	1	1			1	0	0	0	1	0	Very True	Very True	Very True	Very True	Very True	Very True	Very True	Very True	Very True	Very True	30	14	Yes
1341	4	youth	20-24	Single, No partner	20-29	Primary	>meanhhs	0	1			1	0	0	0	1	0	Somewhat true	Very True	Not true at all	Somewhat true	Somewhat true	Somewhat true	Very True	Somewhat true	Somewhat true	Somewhat true	21	4	No
1342	2	women	45-59	Married	30+	Primary	>meanhhs	1	1	2		1	1	0	0	1	0	Very True	Very True	Very True	Very True	Very True	Very True	Very True	Very True	Very True	Very True	30	10	Yes
1343	1	women	20-24	Married	20-29	Primary	<=meanhhs	1	99			0	0	0	0	1	0	Very True	Very True	Very True	Very True	Very True	Dont know	Dont know	Not true at all	Somewhat true	Somewhat true	20	4	No
1344	0	youth	14-19	Single, No partner	10-19	Primary	<=meanhhs	1	1			1	0	0	0	1	0	Very True	Somewhat true	Very True	Somewhat true	Very True	Very True	Somewhat true	Very True	Somewhat true	Very True	26	6	No
1345	2	men	30-34	Married	30+	Secondary	<=meanhhs	1	1			1	0	0	0	1	0	Very True	Very True	Somewhat true	Not true at all	Very True	Somewhat true	Very True	Very True	Somewhat true	Somewhat true	24	9	Yes
1346	1	men	45-59	Married	30+	Primary	<=meanhhs	1	1			1	0	0	0	1	0	Very True	Very True	Very True	Very True	Dont know	Dont know	Dont know	Very True	Very True	Very True	21	7	No
1347	5	youth	20-24	Single, No partner	20-29	Primary	>meanhhs	1	1			1	0	0	0	1	0	Not true at all	Very True	Not true at all	Very True	Very True	Not true at all	Very True	Very True	Very True	Not true at all	22	4	No
1348	3	youth	14-19	Single with regular partner	10-19	Primary	>meanhhs	1	1			1	0	0	0	0	0	Very True	Very True	Very True	Very True	Very True	Very True	Very True	Very True	Very True	Very True	30	5	No
1349	2	youth	14-19	Single, No partner	10-19	Secondary	<=meanhhs	1	1			1	0	0	0	0	0	Dont know	Dont know	Dont know	Dont know	Dont know	Somewhat true	Somewhat true	Very True	Not true at all	Not true at all	9	5	No
1350	6	men	35-39	Married	30+	Primary	>meanhhs	1	1			1	0	0	0	1	0	Very True	Very True	Very True	Very True	Very True	Very True	Very True	Very True	Very True	Very True	30	8	Yes
1351	5	youth	20-24	Married	20-29	None	>meanhhs	1	1			1	0	0	0	1	0	Somewhat true	Very True	Not true at all	Somewhat true	Very True	Somewhat true	Somewhat true	Very True	Very True	Not true at all	22	10	Yes
1352	5	youth	14-19	Single, No partner	10-19	Primary	>meanhhs	0	3			0	0	0	0	0	0	Very True	Very True	Very True	Dont know	Dont know	Very True	Very True	Very True	Dont know	Very True	21	0	No
1353	6	women	20-24	Married	20-29	Secondary	>meanhhs	1	1			1	0	0	0	0	0	Very True	Very True	Very True	Very True	Very True	Very True	Very True	Very True	Very True	Very True	30	6	No
1354	3	youth	14-19	Single, No partner	10-19	Primary	>meanhhs	0	3			0	0	0	0	0	0	Dont know	Dont know	Dont know	Dont know	Dont know	Dont know	Dont know	Dont know	Dont know	Dont know	0	0	No
1355	1	men	40-44	Married	30+	Primary	<=meanhhs	1	1	2		1	1	0	0	0	0	Very True	Very True	Very True	Very True	Very True	Very True	Very True	Very True	Very True	Very True	30	8	Yes
1356	0	men	30-34	Married	30+	None	>meanhhs	1	1			1	0	0	0	0	0	Dont know	Dont know	Dont know	Dont know	Dont know	Somewhat true	Somewhat true	Somewhat true	Somewhat true	Somewhat true	10	4	No
1357	2	youth	14-19	Single with regular partner	10-19	Primary	<=meanhhs	1	1			1	0	0	0	0	0	Very True	Very True	Very True	Very True	Very True	Very True	Very True	Very True	Very True	Very True	30	8	Yes
1358	4	youth	20-24	Single, No partner	20-29	Secondary	>meanhhs	1	1	2		1	1	0	0	1	0	Very True	Somewhat true	Very True	Very True	Somewhat true	Very True	Somewhat true	Somewhat true	Very True	Very True	26	8	Yes
1359	2	women	35-39	Married	30+	Primary	>meanhhs	1	1			1	0	0	0	1	0	Very True	Very True	Somewhat true	Somewhat true	Somewhat true	Somewhat true	Somewhat true	Very True	Very True	Somewhat true	24	13	Yes
1360	7	men	14-19	Single, No partner	10-19	Secondary	>meanhhs	1	1			1	0	0	0	1	0	Somewhat true	Very True	Dont know	Dont know	Very True	Dont know	Dont know	Dont know	Dont know	Dont know	8	6	No
1361	2	youth	14-19	Single with regular partner	10-19	Above secondary	>meanhhs	1	1			1	0	0	0	1	0	Very True	Very True	Not true at all	Very True	Dont know	Very True	Not true at all	Not true at all	Somewhat true	Somewhat true	19	6	No
1362	1	men	20-24	Married	20-29	Secondary	<=meanhhs	1	1			1	0	0	0	1	0	Somewhat true	Somewhat true	Somewhat true	Somewhat true	Somewhat true	Not true at all	Somewhat true	Not true at all	Very True	Not true at all	18	5	No
1363	2	youth	14-19	Single, No partner	10-19	Primary	<=meanhhs	1	1			1	0	0	0	1	0	Very True	Very True	Very True	Very True	Very True	Very True	Very True	Very True	Very True	Very True	30	7	No
1364	0	men	45-59	Married	30+	Primary	<=meanhhs	0	1			1	0	0	0	1	0	Very True	Somewhat true	Very True	Very True	Somewhat true	Very True	Very True	Very True	Very True	Very True	28	7	No
1365	3	youth	20-24	Single with regular partner	20-29	Secondary	>meanhhs	1	1			1	0	0	0	1	0	Not true at all	Not true at all	Not true at all	Not true at all	Not true at all	Not true at all	Not true at all	Not true at all	Not true at all	Somewhat true	11	5	No
1366	3	youth	20-24	Single, No partner	20-29	Primary	>meanhhs	1	1			1	0	0	0	0	0	Somewhat true	Very True	Very True	Very True	Very True	Somewhat true	Somewhat true	Somewhat true	Somewhat true	Somewhat true	24	5	No
1367	2	youth	20-24	Married	20-29	Primary	>meanhhs	0	3			0	0	0	0	0	0	Very True	Very True	Very True	Very True	Very True	Very True	Very True	Somewhat true	Somewhat true	Very True	28	3	No
1368	3	women	20-24	Married	20-29	Primary	<=meanhhs	1	1	2		1	1	0	0	1	0	Very True	Very True	Very True	Very True	Very True	Very True	Very True	Very True	Very True	Very True	30	10	Yes
1369	7	men	25-29	Married	20-29	Primary	>meanhhs	1	1			1	0	0	0	1	0	Very True	Very True	Very True	Very True	Very True	Very True	Very True	Very True	Very True	Very True	30	6	No
1370	2	youth	20-24	Married	20-29	Above secondary	>meanhhs	0	1			1	0	0	0	1	0	Very True	Very True	Very True	Very True	Very True	Very True	Very True	Not true at all	Not true at all	Not true at all	24	7	No
1371	8	men	35-39	Living together	30+	Primary	>meanhhs	1	1			1	0	0	0	1	0	Very True	Very True	Very True	Very True	Very True	Very True	Very True	Very True	Very True	Very True	30	8	Yes
1372	3	women	35-39	Married	30+	Primary	>meanhhs	1	1	2		1	1	0	0	1	0	Very True	Very True	Very True	Very True	Very True	Very True	Very True	Very True	Very True	Very True	30	10	Yes
1373	1	youth	14-19	Single, No partner	10-19	Primary	>meanhhs	1	3			0	0	0	0	1	0	Not true at all	Somewhat true	Very True	Very True	Very True	Very True	Very True	Very True	Very True	Very True	27	4	No
1374	0	youth	14-19	Married	10-19	Above secondary	<=meanhhs	1	1			1	0	0	0	1	0	Very True	Not true at all	Very True	Not true at all	Not true at all	Very True	Somewhat true	Somewhat true	Somewhat true	Very True	21	7	No
1375	3	youth	14-19	Single, No partner	10-19	Primary	>meanhhs	1	1			1	0	0	0	0	0	Not true at all	Somewhat true	Not true at all	Not true at all	Not true at all	Very True	Very True	Somewhat true	Very True	Not true at all	18	5	No
1376	4	women	25-29	Married	20-29	None	>meanhhs	0	1	2		1	1	0	0	0	0	Very True	Very True	Very True	Dont know	Somewhat true	Somewhat true	Very True	Very True	Somewhat true	Somewhat true	23	7	No
1377	5	women	40-44	Widowed	30+	None	>meanhhs	1	2	1		1	1	0	0	1	0	Somewhat true	Somewhat true	Not true at all	Somewhat true	Somewhat true	Somewhat true	Very True	Very True	Not true at all	Very True	21	8	Yes
1378	2	youth	20-24	Single, No partner	20-29	Primary	>meanhhs	1	1			1	0	0	0	0	0	Very True	Very True	Very True	Very True	Very True	Very True	Very True	Very True	Very True	Very True	30	5	No
1379	1	youth	20-24	Single with regular partner	20-29	Primary	>meanhhs	1	1			1	0	0	0	1	0	Very True	Very True	Very True	Very True	Very True	Very True	Very True	Very True	Very True	Very True	30	7	No
1380	6	youth	20-24	Single, No partner	20-29	Primary	>meanhhs	1	1	2		1	1	0	0	1	0	Very True	Somewhat true	Very True	Very True	Very True	Somewhat true	Very True	Very True	Somewhat true	Very True	27	15	Yes
1381	2	women	45-59	Married	30+	None	>meanhhs	1	1			1	0	0	0	1	0	Very True	Very True	Very True	Very True	Very True	Very True	Very True	Very True	Very True	Very True	30	6	No
1382	3	youth	14-19	Single, No partner	10-19	Primary	>meanhhs	1	3			0	0	0	0	1	0	Not true at all	Very True	Very True	Very True	Very True	Very True	Very True	Very True	Very True	Very True	28	4	No
1383	1	youth	14-19	Single, No partner	10-19	Primary	<=meanhhs	0	2			0	1	0	0	1	0	Somewhat true	Somewhat true	Very True	Somewhat true	Somewhat true	Somewhat true	Somewhat true	Somewhat true	Dont know	Dont know	17	7	No
1384	5	men	35-39	Married	30+	Primary	>meanhhs	1	1			1	0	0	0	1	0	Very True	Very True	Very True	Very True	Very True	Very True	Very True	Very True	Very True	Very True	30	7	No
1385	1	youth	14-19	Single, No partner	10-19	Secondary	<=meanhhs	0	1			1	0	0	0	1	0	Very True	Very True	Somewhat true	Very True	Somewhat true	Somewhat true	Somewhat true	Somewhat true	Somewhat true	Somewhat true	23	5	No
1386	6	men	40-44	Married	30+	Above secondary	>meanhhs	0	2			0	1	0	0	1	0	Not true at all	Somewhat true	Not true at all	Not true at all	Not true at all	Somewhat true	Not true at all	Not true at all	Not true at all	Not true at all	12	4	No
1387	2	youth	20-24	Single, No partner	20-29	Secondary	>meanhhs	1	1			1	0	0	0	1	0	Somewhat true	Somewhat true	Somewhat true	Somewhat true	Somewhat true	Somewhat true	Somewhat true	Somewhat true	Somewhat true	Somewhat true	20	10	Yes
1388	5	youth	14-19	Single, No partner	10-19	Primary	>meanhhs	1	1			1	0	0	0	1	0	Somewhat true	Somewhat true	Very True	Very True	Very True	Somewhat true	Very True	Very True	Very True	Very True	27	7	No
1389	1	women	20-24	Married	20-29	Secondary	<=meanhhs	1	1			1	0	0	0	1	0	Not true at all	Very True	Not true at all	Very True	Somewhat true	Very True	Not true at all	Not true at all	Not true at all	Not true at all	17	6	No
1390	5	women	30-34	Married	30+	Primary	>meanhhs	1	1			1	0	0	0	1	0	Very True	Very True	Very True	Very True	Very True	Very True	Very True	Very True	Very True	Very True	30	8	Yes
1391	2	youth	14-19	Single, No partner	10-19	None	>meanhhs	1	1			1	0	0	0	1	0	Somewhat true	Somewhat true	Somewhat true	Somewhat true	Somewhat true	Very True	Very True	Very True	Very True	Very True	25	5	No
1392	2	women	25-29	Married	20-29	Primary	>meanhhs	1	1			1	0	0	0	1	0	Very True	Very True	Very True	Very True	Very True	Very True	Very True	Dont know	Very True	Dont know	24	7	No
1393	4	men	35-39	Married	30+	Above secondary	>meanhhs	1	1	2		1	1	0	0	1	0	Somewhat true	Very True	Very True	Somewhat true	Very True	Very True	Very True	Somewhat true	Very True	Very True	27	12	Yes
1394	1	youth	20-24	Married	20-29	Primary	<=meanhhs	1	1			1	0	0	0	1	0	Very True	Very True	Very True	Very True	Very True	Very True	Somewhat true	Somewhat true	Very True	Very True	28	7	No
1395	1	youth	20-24	Single, No partner	20-29	Primary	>meanhhs	1	1			1	0	0	0	1	0	Very True	Very True	Very True	Very True	Very True	Very True	Very True	Very True	Very True	Very True	30	4	No
1396	4	women	40-44	Married	30+	Secondary	>meanhhs	1	1			1	0	0	0	1	0	Very True	Very True	Dont know	Very True	Very True	Very True	Dont know	Somewhat true	Very True	Not true at all	21	9	Yes
1397	0	men	45-59	Married	30+	Above secondary	<=meanhhs	1	1			1	0	0	0	1	0	Not true at all	Somewhat true	Very True	Somewhat true	Not true at all	Somewhat true	Somewhat true	Somewhat true	Very True	Not true at all	19	9	Yes
1398	4	youth	14-19	Single, No partner	10-19	Primary	>meanhhs	0	1			1	0	0	0	0	0	Dont know	Dont know	Dont know	Dont know	Dont know	Dont know	Dont know	Dont know	Dont know	Dont know	0	2	No
1399	2	women	30-34	Living together	30+	Primary	<=meanhhs	0	1			1	0	0	0	0	0	Somewhat true	Somewhat true	Somewhat true	Somewhat true	Somewhat true	Very True	Very True	Very True	Very True	Very True	25	4	No
1400	2	youth	14-19	Single, No partner	10-19	Primary	<=meanhhs	1	3			0	0	0	0	0	0	Very True	Somewhat true	Somewhat true	Very True	Somewhat true	Very True	Somewhat true	Very True	Somewhat true	Somewhat true	24	3	No
1401	0	youth	20-24	Single, Non-regular partner	20-29	Above secondary	<=meanhhs	1	1	3		1	0	0	0	1	0	Dont know	Very True	Very True	Dont know	Dont know	Very True	Very True	Very True	Very True	Very True	21	11	Yes
1402	7	men	35-39	Married	30+	Secondary	>meanhhs	1	1			1	0	0	0	1	0	Somewhat true	Somewhat true	Somewhat true	Somewhat true	Somewhat true	Somewhat true	Somewhat true	Somewhat true	Not true at all	Not true at all	18	7	No
1403	0	youth	20-24	Single, No partner	20-29	Above secondary	<=meanhhs	1	1			1	0	0	0	1	0	Somewhat true	Very True	Very True	Somewhat true	Very True	Very True	Very True	Very True	Very True	Very True	28	7	No
1404	2	men	25-29	Married	20-29	Primary	<=meanhhs	1	1			1	0	0	0	1	0	Very True	Very True	Somewhat true	Very True	Very True	Very True	Somewhat true	Very True	Very True	Somewhat true	27	10	Yes
1405	2	men	40-44	Married	30+	None	>meanhhs	1	1			1	0	0	0	1	0	Very True	Somewhat true	Somewhat true	Very True	Very True	Very True	Somewhat true	Somewhat true	Very True	Very True	26	9	Yes
1406	0	women	45-59	Married	30+	None	<=meanhhs	0	1			1	0	0	0	0	0	Very True	Somewhat true	Very True	Very True	Somewhat true	Very True	Somewhat true	Somewhat true	Somewhat true	Somewhat true	24	4	No
1407	2	youth	20-24	Single, No partner	20-29	Secondary	<=meanhhs	1	3			0	0	0	0	0	0	Dont know	Dont know	Dont know	Dont know	Dont know	Very True	Very True	Not true at all	Very True	Somewhat true	12	3	No
1408	1	youth	20-24	Married	20-29	Secondary	<=meanhhs	1	1			1	0	0	0	1	0	Very True	Somewhat true	Somewhat true	Somewhat true	Not true at all	Somewhat true	Very True	Not true at all	Not true at all	Not true at all	18	6	No
1409	5	women	25-29	Married	20-29	Primary	>meanhhs	1	99	1		1	0	0	0	1	0	Somewhat true	Very True	Somewhat true	Very True	Very True	Very True	Somewhat true	Not true at all	Somewhat true	Somewhat true	23	5	No
1410	0	men	35-39	Married	30+	Primary	<=meanhhs	0	1			1	0	0	0	1	0	Somewhat true	Somewhat true	Somewhat true	Somewhat true	Somewhat true	Very True	Somewhat true	Somewhat true	Somewhat true	Very True	22	8	Yes
1411	2	men	14-19	Single, No partner	10-19	Above secondary	<=meanhhs	1	1			1	0	0	0	1	0	Very True	Very True	Very True	Very True	Very True	Very True	Very True	Very True	Very True	Very True	30	7	No
1412	2	women	20-24	Married	20-29	Secondary	>meanhhs	1	1	99		1	0	0	0	1	0	Very True	Very True	Very True	Very True	Very True	Very True	Very True	Very True	Very True	Very True	30	7	No
1413	2	youth	20-24	Married	20-29	Primary	<=meanhhs	1	1			1	0	0	0	1	0	Somewhat true	Somewhat true	Somewhat true	Not true at all	Somewhat true	Somewhat true	Not true at all	Somewhat true	Somewhat true	Not true at all	17	9	Yes
1414	1	youth	14-19	Single, No partner	10-19	Secondary	<=meanhhs	1	1			1	0	0	0	1	0	Very True	Very True	Very True	Very True	Very True	Very True	Very True	Very True	Very True	Very True	30	8	Yes
1415	5	youth	20-24	Single, No partner	20-29	Primary	>meanhhs	1	1	2		1	1	0	0	1	0	Somewhat true	Very True	Somewhat true	Very True	Somewhat true	Very True	Somewhat true	Somewhat true	Somewhat true	Somewhat true	23	12	Yes
1416	3	women	40-44	Married	30+	Primary	>meanhhs	1	1			1	0	0	0	1	0	Very True	Very True	Very True	Very True	Very True	Very True	Very True	Very True	Very True	Very True	30	7	No
1417	5	youth	20-24	Married	20-29	Primary	>meanhhs	1	1			1	0	0	0	1	0	Very True	Very True	Very True	Very True	Very True	Very True	Very True	Very True	Very True	Very True	30	5	No
1418	1	youth	20-24	Married	20-29	Primary	<=meanhhs	1	1			1	0	0	0	0	0	Very True	Very True	Very True	Very True	Very True	Dont know	Dont know	Dont know	Dont know	Dont know	15	4	No
1419	2	youth	14-19	Single, No partner	10-19	Primary	<=meanhhs	1	1			1	0	0	0	1	0	Very True	Very True	Somewhat true	Not true at all	Somewhat true	Very True	Not true at all	Somewhat true	Very True	Not true at all	21	10	Yes
1420	6	youth	20-24	Single, No partner	20-29	Primary	>meanhhs	1	3			0	0	0	0	1	0	Very True	Very True	Very True	Very True	Very True	Very True	Very True	Very True	Very True	Very True	30	4	No
1421	5	youth	20-24	Single, Non-regular partner	20-29	None	>meanhhs	1	1	2		1	1	0	0	1	0	Very True	Somewhat true	Somewhat true	Somewhat true	Somewhat true	Somewhat true	Somewhat true	Very True	Somewhat true	Somewhat true	22	8	Yes
1422	0	men	40-44	Divorced/Separated	30+	Primary	<=meanhhs	1	1			1	0	0	0	1	0	Very True	Very True	Very True	Somewhat true	Somewhat true	Very True	Very True	Very True	Very True	Very True	28	6	No
1423	5	youth	14-19	Single, No partner	10-19	Primary	>meanhhs	1	1			1	0	0	0	1	0	Not true at all	Very True	Very True	Very True	Very True	Very True	Very True	Very True	Very True	Very True	28	8	Yes
1424	1	youth	14-19	Single, No partner	10-19	Secondary	<=meanhhs	1	1			1	0	0	0	1	0	Dont know	Dont know	Dont know	Dont know	Dont know	Dont know	Dont know	Dont know	Dont know	Dont know	0	7	No
1425	2	men	45-59	Married	30+	Secondary	<=meanhhs	1	2			0	1	0	0	1	0	Somewhat true	Not true at all	Not true at all	Not true at all	Not true at all	Somewhat true	Not true at all	Not true at all	Dont know	Not true at all	11	7	No
1426	1	men	30-34	Married	30+	Primary	<=meanhhs	0	1			1	0	0	0	1	0	Very True	Somewhat true	Somewhat true	Somewhat true	Somewhat true	Very True	Somewhat true	Somewhat true	Somewhat true	Somewhat true	22	7	No
1427	2	youth	14-19	Single, No partner	10-19	Secondary	<=meanhhs	1	3			0	0	0	0	1	0	Dont know	Dont know	Dont know	Dont know	Dont know	Dont know	Dont know	Dont know	Dont know	Dont know	0	2	No
1428	7	youth	14-19	Single, No partner	10-19	Primary	>meanhhs	1	3			0	0	0	0	0	0	Somewhat true	Not true at all	Somewhat true	Not true at all	Somewhat true	Not true at all	Somewhat true	Not true at all	Somewhat true	Not true at all	15	2	No
1429	4	women	45-59	Divorced/Separated	30+	Primary	<=meanhhs	1	1			1	0	0	0	1	0	Very True	Somewhat true	Very True	Somewhat true	Very True	Very True	Very True	Somewhat true	Somewhat true	Very True	26	13	Yes
1430	2	women	30-34	Married	30+	Secondary	>meanhhs	1	1			1	0	0	0	1	0	Very True	Very True	Very True	Very True	Very True	Somewhat true	Somewhat true	Very True	Somewhat true	Somewhat true	26	7	No
1431	1	men	14-19	Single, No partner	10-19	Primary	<=meanhhs	1	1			1	0	0	0	0	0	Somewhat true	Very True	Somewhat true	Very True	Very True	Somewhat true	Somewhat true	Somewhat true	Somewhat true	Somewhat true	23	6	No
1432	8	women	30-34	Married	30+	Primary	>meanhhs	1	1			1	0	0	0	1	0	Very True	Very True	Very True	Very True	Very True	Somewhat true	Somewhat true	Somewhat true	Somewhat true	Somewhat true	25	8	Yes
1433	2	women	14-19	Married	10-19	Primary	<=meanhhs	1	1			1	0	0	0	0	0	Very True	Very True	Very True	Very True	Very True	Very True	Very True	Very True	Very True	Very True	30	4	No
1434	1	women	14-19	Married	10-19	Primary	<=meanhhs	1	1			1	0	0	0	0	0	Dont know	Dont know	Dont know	Dont know	Dont know	Dont know	Dont know	Dont know	Dont know	Dont know	0	2	No
1435	2	women	40-44	Married	30+	Primary	>meanhhs	0	1	2		1	1	0	0	1	0	Not true at all	Very True	Somewhat true	Very True	Somewhat true	Dont know	Somewhat true	Somewhat true	Somewhat true	Somewhat true	19	11	Yes
1436	3	youth	14-19	Married	10-19	Primary	>meanhhs	1	1			1	0	0	0	1	0	Not true at all	Very True	Very True	Somewhat true	Very True	Somewhat true	Very True	Somewhat true	Somewhat true	Very True	24	8	Yes
1437	3	men	40-44	Married	30+	Primary	>meanhhs	1	1	2		1	1	0	0	1	0	Not true at all	Very True	Very True	Somewhat true	Somewhat true	Very True	Very True	Somewhat true	Very True	Somewhat true	24	11	Yes
1438	4	women	20-24	Married	20-29	Primary	>meanhhs	1	1			1	0	0	0	0	0	Somewhat true	Somewhat true	Somewhat true	Somewhat true	Somewhat true	Somewhat true	Somewhat true	Somewhat true	Somewhat true	Somewhat true	20	4	No
1439	2	men	30-34	Married	30+	Primary	<=meanhhs	0	99			0	0	0	0	0	0	Somewhat true	Somewhat true	Very True	Somewhat true	Somewhat true	Somewhat true	Somewhat true	Not true at all	Somewhat true	Somewhat true	20	1	No
1440	3	youth	14-19	Single, No partner	10-19	Primary	>meanhhs	1	1			1	0	0	0	1	0	Very True	Very True	Very True	Very True	Very True	Very True	Very True	Very True	Very True	Very True	30	7	No
1441	6	youth	14-19	Single, No partner	10-19	Primary	>meanhhs	0	1			1	0	0	0	1	0	Very True	Very True	Very True	Very True	Very True	Not true at all	Very True	Somewhat true	Very True	Somewhat true	26	5	No
1442	4	men	45-59	Married	30+	Above secondary	>meanhhs	1	1			1	0	0	0	1	0	Very True	Somewhat true	Somewhat true	Somewhat true	Somewhat true	Somewhat true	Somewhat true	Somewhat true	Not true at all	Not true at all	19	8	Yes
1443	3	men	40-44	Married	30+	Primary	<=meanhhs	1	1			1	0	0	0	1	0	Somewhat true	Somewhat true	Somewhat true	Somewhat true	Somewhat true	Very True	Somewhat true	Somewhat true	Somewhat true	Somewhat true	21	9	Yes
1444	1	men	30-34	Single with regular partner	30+	Primary	<=meanhhs	1	1			1	0	0	0	1	0	Very True	Somewhat true	Very True	Somewhat true	Somewhat true	Very True	Very True	Somewhat true	Somewhat true	Somewhat true	24	14	Yes
1445	4	women	35-39	Married	30+	Primary	>meanhhs	1	1			1	0	0	0	1	0	Very True	Somewhat true	Very True	Somewhat true	Very True	Very True	Very True	Somewhat true	Somewhat true	Very True	26	6	No
1446	3	men	35-39	Married	30+	None	>meanhhs	1	99	1		1	0	0	0	1	0	Somewhat true	Somewhat true	Not true at all	Not true at all	Not true at all	Very True	Somewhat true	Somewhat true	Somewhat true	Not true at all	17	8	Yes
1447	2	men	25-29	Single, Non-regular partner	20-29	Primary	>meanhhs	0	99			0	0	0	0	1	0	Very True	Very True	Very True	Very True	Very True	Very True	Somewhat true	Not true at all	Very True	Very True	27	3	No
1448	5	women	35-39	Married	30+	Primary	>meanhhs	1	1			1	0	0	0	0	0	Not true at all	Very True	Very True	Very True	Very True	Very True	Dont know	Very True	Very True	Very True	25	9	Yes
1449	1	men	40-44	Married	30+	Above secondary	<=meanhhs	1	1			1	0	0	0	1	0	Very True	Very True	Very True	Very True	Very True	Very True	Very True	Very True	Very True	Very True	30	6	No
1450	1	men	25-29	Married	20-29	Primary	<=meanhhs	1	1			1	0	0	0	0	0	Very True	Very True	Very True	Very True	Very True	Very True	Very True	Very True	Very True	Very True	30	3	No
1451	4	youth	14-19	Single, No partner	10-19	Primary	>meanhhs	1	3			0	0	0	0	0	0	Very True	Very True	Very True	Very True	Very True	Dont know	Somewhat true	Very True	Not true at all	Somewhat true	23	2	No
1452	1	women	25-29	Married	20-29	Primary	<=meanhhs	1	1			1	0	0	0	0	0	Somewhat true	Somewhat true	Somewhat true	Very True	Very True	Very True	Somewhat true	Somewhat true	Somewhat true	Somewhat true	23	8	Yes
1453	1	men	30-34	Married	30+	Primary	<=meanhhs	1	1			1	0	0	0	1	0	Somewhat true	Somewhat true	Very True	Dont know	Somewhat true	Very True	Somewhat true	Very True	Very True	Somewhat true	22	7	No
1454	2	youth	20-24	Married	20-29	Secondary	<=meanhhs	1	1			1	0	0	0	1	0	Somewhat true	Somewhat true	Somewhat true	Somewhat true	Somewhat true	Very True	Somewhat true	Somewhat true	Somewhat true	Somewhat true	21	14	Yes
1455	3	men	30-34	Married	30+	Primary	<=meanhhs	0	1			1	0	0	0	1	0	Somewhat true	Somewhat true	Somewhat true	Somewhat true	Somewhat true	Dont know	Dont know	Dont know	Dont know	Dont know	10	3	No
1456	0	men	20-24	Married	20-29	Primary	<=meanhhs	1	99			0	0	0	0	1	0	Very True	Very True	Very True	Very True	Very True	Very True	Very True	Not true at all	Very True	Very True	28	7	No
1457	2	women	25-29	Married	20-29	Primary	<=meanhhs	1	99			0	0	0	0	1	0	Very True	Very True	Very True	Very True	Very True	Very True	Very True	Very True	Very True	Somewhat true	29	3	No
1458	2	youth	20-24	Single with regular partner	20-29	Above secondary	>meanhhs	1	1			1	0	0	0	1	0	Somewhat true	Very True	Very True	Very True	Very True	Very True	Very True	Very True	Very True	Very True	29	7	No
1459	2	youth	20-24	Single, No partner	20-29	Primary	>meanhhs	1	1			1	0	0	0	1	0	Very True	Very True	Very True	Very True	Very True	Very True	Somewhat true	Very True	Somewhat true	Somewhat true	27	7	No
1460	4	women	35-39	Married	30+	Primary	>meanhhs	1	1			1	0	0	0	1	0	Very True	Very True	Very True	Very True	Very True	Very True	Very True	Very True	Very True	Very True	30	7	No
1461	3	women	14-19	Married	10-19	Primary	>meanhhs	0	99			0	0	0	0	0	0	Somewhat true	Somewhat true	Dont know	Dont know	Dont know	Dont know	Dont know	Dont know	Dont know	Somewhat true	6	1	No
1462	1	youth	14-19	Single, No partner	10-19	Primary	<=meanhhs	1	1			1	0	0	0	1	0	Somewhat true	Somewhat true	Very True	Somewhat true	Somewhat true	Somewhat true	Somewhat true	Somewhat true	Somewhat true	Somewhat true	21	13	Yes
1463	0	men	25-29	Married	20-29	Primary	<=meanhhs	1	99			0	0	0	0	1	0	Somewhat true	Somewhat true	Very True	Somewhat true	Somewhat true	Somewhat true	Somewhat true	Somewhat true	Very True	Somewhat true	22	6	No
1464	4	youth	14-19	Single, No partner	10-19	Primary	>meanhhs	1	1			1	0	0	0	1	0	Somewhat true	Very True	Very True	Very True	Dont know	Very True	Somewhat true	Very True	Very True	Very True	25	8	Yes
1465	2	women	25-29	Married	20-29	Secondary	<=meanhhs	0	1			1	0	0	0	1	0	Very True	Very True	Somewhat true	Somewhat true	Somewhat true	Somewhat true	Not true at all	Dont know	Dont know	Dont know	15	9	Yes
1466	2	women	40-44	Living together	30+	Primary	<=meanhhs	1	1	2		1	1	0	0	1	0	Very True	Very True	Very True	Somewhat true	Somewhat true	Very True	Very True	Very True	Somewhat true	Somewhat true	26	12	Yes
1467	2	youth	14-19	Single with regular partner	10-19	Secondary	>meanhhs	1	3			0	0	0	0	1	0	Very True	Very True	Very True	Very True	Very True	Very True	Very True	Somewhat true	Very True	Very True	29	4	No
1468	1	men	20-24	Married	20-29	Secondary	<=meanhhs	1	1			1	0	0	0	1	0	Somewhat true	Somewhat true	Somewhat true	Somewhat true	Somewhat true	Somewhat true	Somewhat true	Somewhat true	Somewhat true	Not true at all	19	6	No
1469	2	youth	14-19	Married	10-19	Secondary	>meanhhs	0	3			0	0	0	0	0	0	Dont know	Dont know	Dont know	Dont know	Dont know	Dont know	Dont know	Dont know	Dont know	Dont know	0	0	No
1470	0	men	25-29	Single with regular partner	20-29	Above secondary	<=meanhhs	1	1			1	0	0	0	1	0	Somewhat true	Somewhat true	Somewhat true	Somewhat true	Somewhat true	Very True	Very True	Somewhat true	Very True	Somewhat true	23	11	Yes
1471	0	youth	20-24	Single, No partner	20-29	Secondary	<=meanhhs	1	1			1	0	0	0	0	0	Somewhat true	Somewhat true	Very True	Somewhat true	Somewhat true	Very True	Somewhat true	Somewhat true	Somewhat true	Somewhat true	22	11	Yes
1472	0	men	45-59	Married	30+	Above secondary	<=meanhhs	1	1			1	0	0	0	1	0	Somewhat true	Somewhat true	Somewhat true	Somewhat true	Somewhat true	Somewhat true	Somewhat true	Somewhat true	Somewhat true	Somewhat true	20	9	Yes
1473	1	youth	14-19	Single, No partner	10-19	Secondary	>meanhhs	0	1			1	0	0	0	0	0	Very True	Very True	Somewhat true	Somewhat true	Very True	Somewhat true	Somewhat true	Very True	Very True	Very True	26	3	No
1474	1	women	40-44	Married	30+	Primary	<=meanhhs	0	1			1	0	0	0	0	0	Very True	Somewhat true	Somewhat true	Very True	Somewhat true	Very True	Very True	Very True	Very True	Very True	27	5	No
1475	0	women	40-44	Married	30+	Primary	<=meanhhs	1	2	1		1	1	0	0	1	0	Very True	Somewhat true	Very True	Somewhat true	Somewhat true	Very True	Very True	Somewhat true	Somewhat true	Very True	25	10	Yes
1476	4	men	30-34	Married	30+	Primary	>meanhhs	1	1			1	0	0	0	1	0	Somewhat true	Somewhat true	Somewhat true	Somewhat true	Somewhat true	Somewhat true	Dont know	Dont know	Dont know	Somewhat true	14	5	No
1477	2	men	20-24	Married	20-29	Primary	<=meanhhs	1	1			1	0	0	0	1	0	Very True	Very True	Very True	Very True	Very True	Somewhat true	Somewhat true	Very True	Very True	Very True	28	8	Yes
1478	2	women	35-39	Married	30+	Secondary	>meanhhs	1	1			1	0	0	0	1	0	Very True	Somewhat true	Very True	Somewhat true	Very True	Very True	Very True	Somewhat true	Somewhat true	Somewhat true	25	7	No
1479	3	women	25-29	Married	20-29	Secondary	<=meanhhs	0	1			1	0	0	0	1	0	Very True	Very True	Very True	Very True	Very True	Very True	Very True	Very True	Very True	Very True	30	8	Yes
1480	5	men	45-59	Married	30+	Primary	>meanhhs	1	99			0	0	0	0	1	0	Not true at all	Very True	Very True	Very True	Very True	Somewhat true	Very True	Somewhat true	Somewhat true	Somewhat true	24	8	Yes
1481	1	youth	20-24	Married	20-29	Secondary	<=meanhhs	1	1			1	0	0	0	1	0	Very True	Very True	Very True	Very True	Very True	Very True	Very True	Somewhat true	Somewhat true	Very True	28	9	Yes
1482	4	women	40-44	Living together	30+	None	>meanhhs	0	2			0	1	0	0	0	0	Somewhat true	Somewhat true	Somewhat true	Very True	Somewhat true	Somewhat true	Somewhat true	Somewhat true	Somewhat true	Somewhat true	21	3	No
1483	0	women	20-24	Single, Non-regular partner	20-29	Primary	<=meanhhs	1	1			1	0	0	0	1	0	Somewhat true	Somewhat true	Somewhat true	Somewhat true	Somewhat true	Somewhat true	Somewhat true	Not true at all	Not true at all	Somewhat true	18	9	Yes
1484	0	men	20-24	Single, No partner	20-29	Secondary	<=meanhhs	1	1			1	0	0	0	1	0	Somewhat true	Very True	Very True	Somewhat true	Very True	Very True	Somewhat true	Very True	Somewhat true	Very True	26	12	Yes
1485	2	youth	20-24	Single, No partner	20-29	Secondary	>meanhhs	1	1			1	0	0	0	0	0	Dont know	Dont know	Dont know	Dont know	Dont know	Somewhat true	Somewhat true	Somewhat true	Somewhat true	Somewhat true	10	5	No
1486	2	youth	14-19	Single with regular partner	10-19	Above secondary	>meanhhs	1	1			1	0	0	0	1	0	Somewhat true	Very True	Very True	Very True	Very True	Very True	Very True	Very True	Very True	Very True	29	14	Yes
1487	3	youth	14-19	Single, Non-regular partner	10-19	Primary	>meanhhs	1	1			1	0	0	0	1	0	Somewhat true	Somewhat true	Not true at all	Somewhat true	Somewhat true	Somewhat true	Very True	Somewhat true	Very True	Not true at all	20	6	No
1488	3	women	45-59	Married	30+	Primary	>meanhhs	0	2			0	1	0	0	0	0	Very True	Very True	Very True	Very True	Very True	Very True	Very True	Very True	Very True	Very True	30	2	No
1489	4	women	35-39	Married	30+	Primary	>meanhhs	1	1			1	0	0	0	1	0	Very True	Somewhat true	Somewhat true	Not true at all	Somewhat true	Very True	Somewhat true	Somewhat true	Not true at all	Not true at all	19	9	Yes
1490	1	men	25-29	Married	20-29	Primary	<=meanhhs	0	1			1	0	0	0	1	0	Not true at all	Not true at all	Not true at all	Not true at all	Not true at all	Somewhat true	Somewhat true	Somewhat true	Somewhat true	Somewhat true	15	2	No
1491	2	youth	20-24	Single, Non-regular partner	20-29	Primary	>meanhhs	1	1			1	0	0	0	1	0	Somewhat true	Somewhat true	Somewhat true	Not true at all	Very True	Somewhat true	Somewhat true	Somewhat true	Not true at all	Very True	20	11	Yes
1492	2	youth	20-24	Single, No partner	20-29	Secondary	>meanhhs	0	1			1	0	0	0	1	0	Very True	Very True	Very True	Very True	Very True	Very True	Very True	Very True	Very True	Very True	30	6	No
1493	4	youth	20-24	Single, No partner	20-29	Secondary	>meanhhs	0	1			1	0	0	0	1	0	Very True	Very True	Very True	Very True	Very True	Dont know	Dont know	Very True	Somewhat true	Dont know	20	6	No
1494	0	men	20-24	Single, No partner	20-29	Primary	<=meanhhs	1	1			1	0	0	0	1	0	Very True	Very True	Very True	Somewhat true	Somewhat true	Very True	Very True	Very True	Very True	Very True	28	9	Yes
1495	3	women	45-59	Married	30+	Primary	>meanhhs	1	1			1	0	0	0	1	0	Very True	Very True	Very True	Very True	Very True	Very True	Very True	Very True	Somewhat true	Very True	29	6	No
1496	3	youth	14-19	Single, No partner	10-19	Primary	>meanhhs	1	1			1	0	0	0	0	0	Dont know	Dont know	Dont know	Dont know	Dont know	Very True	Dont know	Dont know	Dont know	Dont know	3	2	No
1497	0	youth	14-19	Single, No partner	10-19	Secondary	>meanhhs	1	1			1	0	0	0	1	0	Very True	Somewhat true	Very True	Very True	Very True	Very True	Very True	Very True	Very True	Very True	29	10	Yes
1498	2	women	25-29	Single, Non-regular partner	20-29	Above secondary	>meanhhs	1	1			1	0	0	0	1	0	Not true at all	Very True	Not true at all	Not true at all	Not true at all	Very True	Very True	Not true at all	Very True	Not true at all	18	10	Yes
1499	0	youth	20-24	Single with regular partner	20-29	Above secondary	<=meanhhs	1	1			1	0	0	0	1	0	Very True	Very True	Not true at all	Not true at all	Not true at all	Very True	Very True	Very True	Very True	Very True	24	6	No
1500	2	women	45-59	Single, No partner	30+	None	>meanhhs	1	1			1	0	0	0	1	0	Not true at all	Somewhat true	Somewhat true	Somewhat true	Somewhat true	Very True	Very True	Somewhat true	Somewhat true	Somewhat true	21	8	Yes
1501	2	men	25-29	Married	20-29	Secondary	<=meanhhs	1	1	2		1	1	0	0	1	0	Very True	Very True	Very True	Very True	Very True	Very True	Very True	Very True	Somewhat true	Very True	29	15	Yes
1502	0	youth	20-24	Single, No partner	20-29	Primary	<=meanhhs	0	3			0	0	0	0	0	0	Dont know	Dont know	Dont know	Dont know	Dont know	Dont know	Dont know	Dont know	Dont know	Dont know	0	0	No
1503	0	youth	14-19	Single, No partner	10-19	Primary	<=meanhhs	0	1			1	0	0	0	1	0	Not true at all	Somewhat true	Very True	Somewhat true	Somewhat true	Very True	Very True	Somewhat true	Very True	Very True	24	6	No
1504	4	men	40-44	Married	30+	Above secondary	>meanhhs	1	1			1	0	0	0	1	0	Somewhat true	Somewhat true	Very True	Very True	Somewhat true	Somewhat true	Somewhat true	Not true at all	Somewhat true	Somewhat true	21	7	No
1505	2	youth	20-24	Single, No partner	20-29	Primary	>meanhhs	1	1			1	0	0	0	1	0	Very True	Somewhat true	Somewhat true	Somewhat true	Somewhat true	Very True	Somewhat true	Somewhat true	Somewhat true	Somewhat true	22	6	No
1506	2	women	25-29	Married	20-29	Primary	>meanhhs	1	1	2		1	1	0	0	1	0	Very True	Very True	Very True	Somewhat true	Somewhat true	Very True	Very True	Somewhat true	Somewhat true	Dont know	23	12	Yes
1507	1	youth	20-24	Married	20-29	Primary	<=meanhhs	1	1			1	0	0	0	0	0	Somewhat true	Very True	Somewhat true	Somewhat true	Somewhat true	Somewhat true	Somewhat true	Very True	Very True	Very True	24	3	No
1508	0	youth	20-24	Single with regular partner	20-29	Primary	<=meanhhs	1	1			1	0	0	0	0	0	Somewhat true	Not true at all	Very True	Very True	Very True	Very True	Very True	Very True	Very True	Very True	27	6	No
1509	2	women	20-24	Married	20-29	Primary	<=meanhhs	1	1			1	0	0	0	1	0	Very True	Very True	Very True	Very True	Very True	Somewhat true	Somewhat true	Somewhat true	Somewhat true	Somewhat true	25	13	Yes
1510	3	women	40-44	Married	30+	Primary	>meanhhs	1	1			1	0	0	0	1	0	Somewhat true	Very True	Very True	Somewhat true	Very True	Very True	Somewhat true	Very True	Very True	Very True	27	6	No
1511	4	women	30-34	Single, No partner	30+	Primary	<=meanhhs	1	1			1	0	0	0	1	0	Very True	Very True	Somewhat true	Somewhat true	Very True	Somewhat true	Somewhat true	Not true at all	Somewhat true	Somewhat true	22	8	Yes
1512	0	youth	14-19	Single, No partner	10-19	Primary	<=meanhhs	1	3			0	0	0	0	0	0	Dont know	Dont know	Dont know	Dont know	Dont know	Dont know	Dont know	Dont know	Dont know	Dont know	0	1	No
1513	0	youth	14-19	Single, Non-regular partner	10-19	Primary	<=meanhhs	1	1			1	0	0	0	1	0	Very True	Very True	Somewhat true	Somewhat true	Somewhat true	Very True	Very True	Very True	Somewhat true	Somewhat true	25	14	Yes
1514	2	youth	20-24	Single, Non-regular partner	20-29	Primary	>meanhhs	1	1			1	0	0	0	0	0	Somewhat true	Very True	Somewhat true	Somewhat true	Somewhat true	Very True	Very True	Somewhat true	Somewhat true	Not true at all	22	7	No
1515	0	youth	14-19	Married	10-19	Primary	<=meanhhs	1	3			0	0	0	0	0	0	Dont know	Dont know	Dont know	Dont know	Dont know	Dont know	Dont know	Dont know	Dont know	Dont know	0	2	No
1516	3	youth	20-24	Single, No partner	20-29	Secondary	>meanhhs	0	2			0	1	0	0	1	0	Somewhat true	Very True	Very True	Very True	Somewhat true	Very True	Very True	Very True	Very True	Very True	28	6	No
1517	2	youth	20-24	Single, No partner	20-29	Primary	>meanhhs	1	1	2		1	1	0	0	0	0	Very True	Very True	Very True	Very True	Very True	Very True	Very True	Very True	Very True	Very True	30	9	Yes
1518	4	youth	20-24	Single, No partner	20-29	Above secondary	>meanhhs	1	1			1	0	0	0	1	0	Very True	Very True	Very True	Very True	Very True	Very True	Very True	Very True	Very True	Very True	30	12	Yes
1519	1	youth	14-19	Single, No partner	10-19	Secondary	>meanhhs	1	1			1	0	0	0	0	0	Dont know	Somewhat true	Dont know	Dont know	Dont know	Dont know	Dont know	Dont know	Dont know	Dont know	2	5	No
1520	5	youth	14-19	Single, No partner	10-19	Primary	>meanhhs	0	1			1	0	0	0	1	0	Somewhat true	Somewhat true	Not true at all	Somewhat true	Somewhat true	Not true at all	Somewhat true	Not true at all	Not true at all	Not true at all	15	3	No
1521	0	youth	20-24	Single, No partner	20-29	Secondary	>meanhhs	1	1			1	0	0	0	1	0	Very True	Very True	Very True	Very True	Very True	Very True	Very True	Very True	Very True	Very True	30	8	Yes
1522	2	men	25-29	Married	20-29	Primary	<=meanhhs	1	1			1	0	0	0	1	0	Very True	Very True	Very True	Very True	Very True	Very True	Very True	Very True	Very True	Very True	30	8	Yes
1523	2	youth	20-24	Single with regular partner	20-29	Secondary	>meanhhs	1	1	2		1	1	0	0	1	0	Very True	Somewhat true	Somewhat true	Somewhat true	Somewhat true	Somewhat true	Somewhat true	Somewhat true	Somewhat true	Somewhat true	21	11	Yes
1524	2	youth	20-24	Living together	20-29	Primary	<=meanhhs	0	3			0	0	0	0	0	0	Very True	Very True	Very True	Very True	Very True	Very True	Very True	Very True	Very True	Very True	30	1	No
1525	0	men	25-29	Married	20-29	Secondary	<=meanhhs	1	1			1	0	0	0	1	0	Very True	Very True	Very True	Very True	Very True	Somewhat true	Somewhat true	Not true at all	Somewhat true	Somewhat true	24	8	Yes
1526	1	youth	20-24	Married	20-29	Secondary	<=meanhhs	1	1			1	0	0	0	1	0	Very True	Very True	Very True	Very True	Very True	Very True	Very True	Very True	Very True	Very True	30	7	No
1527	0	youth	20-24	Single, No partner	20-29	Secondary	>meanhhs	1	1			1	0	0	0	0	0	Very True	Very True	Somewhat true	Not true at all	Not true at all	Very True	Somewhat true	Somewhat true	Somewhat true	Somewhat true	21	7	No
1528	1	women	20-24	Single, No partner	20-29	Secondary	<=meanhhs	0	1			1	0	0	0	0	0	Very True	Very True	Very True	Very True	Very True	Very True	Very True	Very True	Very True	Very True	30	2	No
1529	0	youth	20-24	Married	20-29	None	<=meanhhs	0	1			1	0	0	0	1	0	Very True	Very True	Somewhat true	Very True	Very True	Very True	Very True	Very True	Very True	Very True	29	4	No
1530	2	women	45-59	Married	30+	Primary	>meanhhs	1	1			1	0	0	0	1	0	Somewhat true	Very True	Very True	Somewhat true	Very True	Very True	Not true at all	Not true at all	Very True	Not true at all	22	9	Yes
1531	1	youth	14-19	Single, No partner	10-19	Primary	>meanhhs	1	3			0	0	0	0	1	0	Dont know	Dont know	Dont know	Dont know	Dont know	Very True	Very True	Not true at all	Dont know	Dont know	7	4	No
1532	0	youth	14-19	Single, No partner	10-19	Secondary	<=meanhhs	1	1			1	0	0	0	0	0	Very True	Somewhat true	Very True	Very True	Very True	Very True	Somewhat true	Very True	Very True	Very True	28	3	No
1533	0	men	45-59	Married	30+	Secondary	<=meanhhs	0	1			1	0	0	0	0	0	Dont know	Dont know	Dont know	Dont know	Dont know	Dont know	Dont know	Dont know	Dont know	Dont know	0	1	No
1534	4	youth	14-19	Single, No partner	10-19	Secondary	>meanhhs	1	3			0	0	0	0	0	0	Very True	Somewhat true	Somewhat true	Somewhat true	Somewhat true	Somewhat true	Somewhat true	Somewhat true	Somewhat true	Somewhat true	21	2	No
1535	4	women	35-39	Married	30+	Primary	>meanhhs	1	1			1	0	0	0	1	0	Very True	Very True	Not true at all	Not true at all	Somewhat true	Very True	Very True	Dont know	Dont know	Somewhat true	18	10	Yes
1536	2	youth	14-19	Living together	10-19	Primary	<=meanhhs	0	1	2	3	1	1	0	0	0	0	Dont know	Dont know	Dont know	Dont know	Dont know	Dont know	Dont know	Dont know	Dont know	Dont know	0	5	No
1537	3	youth	14-19	Single, Non-regular partner	10-19	Primary	>meanhhs	1	1			1	0	0	0	1	0	Somewhat true	Somewhat true	Very True	Somewhat true	Somewhat true	Very True	Very True	Somewhat true	Somewhat true	Somewhat true	23	7	No
1538	3	youth	14-19	Single, No partner	10-19	Secondary	<=meanhhs	1	1			1	0	0	0	0	0	Somewhat true	Somewhat true	Very True	Very True	Somewhat true	Very True	Very True	Not true at all	Somewhat true	Somewhat true	23	7	No
1539	0	youth	20-24	Married	20-29	Primary	<=meanhhs	0	3			0	0	0	0	1	0	Somewhat true	Somewhat true	Not true at all	Somewhat true	Somewhat true	Very True	Very True	Somewhat true	Very True	Very True	23	2	No
1540	3	youth	14-19	Single, No partner	10-19	Primary	>meanhhs	1	3			0	0	0	0	0	0	Dont know	Dont know	Dont know	Dont know	Dont know	Dont know	Dont know	Dont know	Dont know	Dont know	0	2	No
1541	0	youth	14-19	Single with regular partner	10-19	Secondary	>meanhhs	1	1			1	0	0	0	1	0	Somewhat true	Not true at all	Not true at all	Somewhat true	Somewhat true	Not true at all	Somewhat true	Somewhat true	Somewhat true	Somewhat true	17	5	No
1542	1	men	30-34	Married	30+	Primary	<=meanhhs	1	99			0	0	0	0	1	0	Dont know	Dont know	Dont know	Dont know	Dont know	Dont know	Dont know	Dont know	Dont know	Dont know	0	5	No
1543	1	women	30-34	Married	30+	Primary	<=meanhhs	1	1			1	0	0	0	1	0	Very True	Somewhat true	Very True	Somewhat true	Somewhat true	Very True	Very True	Very True	Very True	Very True	27	5	No
1544	2	women	25-29	Married	20-29	Secondary	<=meanhhs	1	1			1	0	0	0	1	0	Very True	Very True	Very True	Very True	Very True	Somewhat true	Somewhat true	Somewhat true	Somewhat true	Very True	26	14	Yes
1545	1	youth	20-24	Single, No partner	20-29	None	>meanhhs	0	3			0	0	0	0	0	0	Not true at all	Dont know	Dont know	Dont know	Dont know	Dont know	Dont know	Dont know	Dont know	Dont know	1	1	No
1546	3	men	40-44	Living together	30+	Primary	>meanhhs	1	1			1	0	0	0	1	0	Somewhat true	Somewhat true	Somewhat true	Somewhat true	Somewhat true	Somewhat true	Somewhat true	Somewhat true	Somewhat true	Somewhat true	20	7	No
1547	4	men	45-59	Divorced/Separated	30+	Primary	>meanhhs	1	1			1	0	0	0	0	0	Very True	Very True	Somewhat true	Very True	Very True	Very True	Somewhat true	Somewhat true	Very True	Very True	27	10	Yes
1548	3	women	25-29	Married	20-29	Primary	<=meanhhs	1	1			1	0	0	0	0	0	Dont know	Dont know	Dont know	Dont know	Dont know	Dont know	Dont know	Dont know	Dont know	Dont know	0	2	No
1549	3	youth	20-24	Single, No partner	20-29	Secondary	>meanhhs	1	1			1	0	0	0	1	0	Somewhat true	Very True	Somewhat true	Somewhat true	Very True	Somewhat true	Very True	Very True	Very True	Somewhat true	25	5	No
1550	7	men	45-59	Married	30+	Primary	>meanhhs	1	1			1	0	0	0	1	0	Very True	Very True	Very True	Somewhat true	Very True	Very True	Somewhat true	Very True	Very True	Very True	28	6	No
1551	2	youth	14-19	Single, No partner	10-19	Primary	<=meanhhs	1	1			1	0	0	0	1	0	Dont know	Dont know	Dont know	Dont know	Dont know	Dont know	Dont know	Dont know	Dont know	Dont know	0	5	No
1552	2	youth	14-19	Single, No partner	10-19	Primary	>meanhhs	1	3			0	0	0	0	1	0	Somewhat true	Very True	Very True	Dont know	Somewhat true	Dont know	Somewhat true	Not true at all	Very True	Somewhat true	18	6	No
1553	3	youth	20-24	Single, Non-regular partner	20-29	Secondary	>meanhhs	1	1			1	0	0	0	0	0	Very True	Very True	Somewhat true	Very True	Very True	Very True	Very True	Somewhat true	Very True	Somewhat true	27	5	No
1554	4	women	35-39	Married	30+	Primary	>meanhhs	0	1			1	0	0	0	1	0	Very True	Very True	Very True	Very True	Very True	Very True	Very True	Very True	Very True	Very True	30	4	No
1555	2	men	14-19	Single, No partner	10-19	Primary	>meanhhs	1	1			1	0	0	0	1	0	Very True	Very True	Very True	Very True	Very True	Very True	Very True	Somewhat true	Somewhat true	Very True	28	7	No
1556	0	youth	14-19	Single, No partner	10-19	Secondary	<=meanhhs	0	1	2		1	1	0	0	1	0	Very True	Very True	Very True	Somewhat true	Very True	Not true at all	Somewhat true	Very True	Very True	Very True	26	13	Yes
1557	2	women	20-24	Married	20-29	Secondary	<=meanhhs	0	2			0	1	0	0	0	0	Somewhat true	Very True	Very True	Not true at all	Very True	Somewhat true	Very True	Very True	Very True	Very True	26	5	No
1558	4	men	35-39	Married	30+	Above secondary	>meanhhs	1	1			1	0	0	0	1	0	Very True	Somewhat true	Somewhat true	Somewhat true	Somewhat true	Very True	Very True	Very True	Very True	Very True	26	6	No
1559	1	men	40-44	Married	30+	None	<=meanhhs	0	1			1	0	0	0	0	0	Somewhat true	Somewhat true	Dont know	Somewhat true	Dont know	Somewhat true	Somewhat true	Very True	Dont know	Dont know	13	6	No
1560	3	women	14-19	Single, No partner	10-19	Secondary	>meanhhs	1	1			1	0	0	0	1	0	Not true at all	Somewhat true	Very True	Somewhat true	Very True	Somewhat true	Somewhat true	Very True	Somewhat true	Somewhat true	22	8	Yes
1561	0	youth	20-24	Single, No partner	20-29	Primary	<=meanhhs	1	1	2		1	1	0	0	0	0	Very True	Very True	Very True	Somewhat true	Somewhat true	Very True	Very True	Very True	Somewhat true	Somewhat true	26	11	Yes
1562	8	women	35-39	Married	30+	Primary	>meanhhs	1	1			1	0	0	0	0	0	Somewhat true	Somewhat true	Somewhat true	Somewhat true	Somewhat true	Very True	Very True	Somewhat true	Somewhat true	Somewhat true	22	6	No
1563	2	youth	14-19	Single, No partner	10-19	Primary	>meanhhs	0	2			0	1	0	0	1	0	Not true at all	Not true at all	Not true at all	Not true at all	Not true at all	Not true at all	Not true at all	Not true at all	Not true at all	Not true at all	10	6	No
1564	0	youth	14-19	Single, No partner	10-19	Primary	<=meanhhs	1	1			1	0	0	0	1	0	Very True	Very True	Very True	Very True	Very True	Very True	Very True	Very True	Very True	Very True	30	5	No
1565	0	men	25-29	Married	20-29	Secondary	<=meanhhs	1	1	2		1	1	0	0	1	0	Very True	Very True	Very True	Very True	Very True	Not true at all	Very True	Very True	Very True	Very True	28	9	Yes
1566	5	women	20-24	Married	20-29	Primary	>meanhhs	0	1			1	0	0	0	1	0	Very True	Very True	Very True	Somewhat true	Somewhat true	Somewhat true	Very True	Very True	Very True	Somewhat true	26	5	No
1567	1	youth	20-24	Divorced/Separated	20-29	Primary	<=meanhhs	0	3			0	0	0	0	0	0	Somewhat true	Somewhat true	Somewhat true	Dont know	Somewhat true	Dont know	Dont know	Dont know	Dont know	Very True	11	1	No
1568	5	women	45-59	Married	30+	Secondary	>meanhhs	1	1	99		1	0	0	0	0	0	Very True	Very True	Very True	Very True	Very True	Very True	Very True	Very True	Very True	Very True	30	5	No
1569	1	men	45-59	Divorced/Separated	30+	Primary	<=meanhhs	1	1			1	0	0	0	1	0	Somewhat true	Very True	Somewhat true	Very True	Very True	Very True	Very True	Somewhat true	Very True	Very True	27	8	Yes
1570	2	women	25-29	Married	20-29	Above secondary	<=meanhhs	1	1	2		1	1	0	0	1	0	Very True	Very True	Very True	Very True	Very True	Very True	Very True	Very True	Very True	Very True	30	15	Yes
1571	0	men	20-24	Married	20-29	Primary	<=meanhhs	1	1			1	0	0	0	1	0	Not true at all	Somewhat true	Not true at all	Not true at all	Not true at all	Very True	Somewhat true	Somewhat true	Somewhat true	Not true at all	16	5	No
1572	4	youth	14-19	Single, No partner	10-19	Primary	>meanhhs	1	1			1	0	0	0	1	0	Somewhat true	Dont know	Dont know	Dont know	Dont know	Somewhat true	Dont know	Dont know	Dont know	Dont know	4	6	No
1573	4	men	30-34	Married	30+	Above secondary	>meanhhs	1	1			1	0	0	0	1	0	Very True	Very True	Very True	Very True	Very True	Somewhat true	Somewhat true	Somewhat true	Somewhat true	Very True	26	12	Yes
1574	2	youth	20-24	Living together	20-29	Primary	<=meanhhs	0	1			1	0	0	0	0	0	Very True	Very True	Very True	Very True	Very True	Very True	Very True	Very True	Very True	Very True	30	1	No
1575	0	women	35-39	Divorced/Separated	30+	Primary	<=meanhhs	1	1			1	0	0	0	0	0	Very True	Somewhat true	Very True	Very True	Very True	Somewhat true	Very True	Very True	Somewhat true	Very True	27	5	No
1576	2	women	35-39	Living together	30+	Primary	<=meanhhs	1	1			1	0	0	0	1	0	Somewhat true	Very True	Very True	Somewhat true	Somewhat true	Somewhat true	Somewhat true	Very True	Somewhat true	Somewhat true	23	8	Yes
1577	2	women	40-44	Divorced/Separated	30+	Secondary	>meanhhs	1	1			1	0	0	0	1	0	Very True	Very True	Very True	Very True	Very True	Very True	Very True	Very True	Very True	Very True	30	11	Yes
1578	2	men	45-59	Married	30+	Primary	>meanhhs	1	1			1	0	0	0	1	0	Very True	Very True	Very True	Very True	Very True	Very True	Very True	Very True	Very True	Very True	30	4	No
1579	2	youth	20-24	Single, No partner	20-29	Primary	>meanhhs	1	1			1	0	0	0	1	0	Very True	Very True	Very True	Very True	Very True	Very True	Very True	Very True	Very True	Very True	30	6	No
1580	1	youth	20-24	Married	20-29	Primary	<=meanhhs	1	2	1		1	1	0	0	1	0	Very True	Very True	Very True	Very True	Very True	Very True	Very True	Very True	Very True	Very True	30	14	Yes
1581	5	men	35-39	Married	30+	Secondary	>meanhhs	0	1			1	0	0	0	1	0	Somewhat true	Somewhat true	Somewhat true	Somewhat true	Somewhat true	Somewhat true	Somewhat true	Somewhat true	Somewhat true	Somewhat true	20	6	No
1582	6	women	40-44	Married	30+	Primary	>meanhhs	1	1			1	0	0	0	1	0	Very True	Somewhat true	Very True	Somewhat true	Somewhat true	Very True	Somewhat true	Very True	Very True	Very True	26	6	No
1583	0	youth	14-19	Single, Non-regular partner	10-19	Primary	<=meanhhs	1	1	3		1	0	0	0	0	0	Very True	Very True	Very True	Very True	Very True	Very True	Very True	Very True	Very True	Very True	30	5	No
1584	4	youth	20-24	Married	20-29	Primary	>meanhhs	1	2	1		1	1	0	0	1	0	Very True	Very True	Very True	Very True	Very True	Very True	Very True	Very True	Very True	Very True	30	6	No
1585	5	women	25-29	Married	20-29	Primary	>meanhhs	0	1			1	0	0	0	0	0	Dont know	Dont know	Dont know	Dont know	Dont know	Dont know	Dont know	Dont know	Dont know	Dont know	0	2	No
1586	4	youth	14-19	Single, No partner	10-19	Secondary	>meanhhs	1	1			1	0	0	0	1	0	Somewhat true	Somewhat true	Very True	Dont know	Dont know	Very True	Very True	Very True	Somewhat true	Somewhat true	20	9	Yes
1587	1	men	20-24	Single, No partner	20-29	Primary	<=meanhhs	1	1			1	0	0	0	0	0	Somewhat true	Not true at all	Somewhat true	Somewhat true	Somewhat true	Not true at all	Dont know	Dont know	Somewhat true	Dont know	12	6	No
1588	0	youth	14-19	Married	10-19	Primary	<=meanhhs	1	1			1	0	0	0	0	0	Dont know	Dont know	Dont know	Dont know	Dont know	Dont know	Dont know	Dont know	Dont know	Dont know	0	2	No
1589	4	youth	14-19	Single, No partner	10-19	None	>meanhhs	0	1			1	0	0	0	0	0	Dont know	Dont know	Dont know	Dont know	Dont know	Dont know	Dont know	Dont know	Dont know	Dont know	0	2	No
1590	2	men	40-44	Married	30+	Primary	>meanhhs	1	1			1	0	0	0	1	0	Very True	Very True	Very True	Very True	Very True	Very True	Very True	Very True	Very True	Very True	30	13	Yes
1591	1	women	45-59	Married	30+	None	<=meanhhs	1	1	2		1	1	0	0	1	0	Very True	Very True	Very True	Somewhat true	Somewhat true	Somewhat true	Somewhat true	Very True	Somewhat true	Somewhat true	24	13	Yes
1592	2	men	25-29	Married	20-29	Primary	<=meanhhs	1	1			1	0	0	0	0	0	Very True	Very True	Somewhat true	Somewhat true	Very True	Not true at all	Somewhat true	Not true at all	Not true at all	Not true at all	19	4	No
1593	4	youth	14-19	Single, No partner	10-19	Primary	>meanhhs	1	1			1	0	0	0	1	0	Somewhat true	Somewhat true	Not true at all	Somewhat true	Somewhat true	Somewhat true	Somewhat true	Somewhat true	Very True	Very True	21	8	Yes
1594	0	men	20-24	Single, No partner	20-29	Primary	<=meanhhs	1	1			1	0	0	0	1	0	Very True	Very True	Very True	Very True	Very True	Very True	Very True	Very True	Very True	Very True	30	6	No
1595	4	men	35-39	Married	30+	Primary	>meanhhs	1	1	1		1	0	0	0	1	0	Very True	Very True	Very True	Very True	Very True	Very True	Very True	Very True	Very True	Very True	30	8	Yes
1596	2	men	45-59	Married	30+	Primary	>meanhhs	1	1			1	0	0	0	1	0	Not true at all	Somewhat true	Not true at all	Somewhat true	Somewhat true	Very True	Very True	Not true at all	Somewhat true	Somewhat true	19	9	Yes
1597	3	youth	14-19	Single, No partner	10-19	Primary	>meanhhs	0	1			1	0	0	0	0	0	Dont know	Dont know	Somewhat true	Not true at all	Not true at all	Dont know	Not true at all	Dont know	Not true at all	Not true at all	7	4	No
1598	3	women	14-19	Living together	10-19	Primary	>meanhhs	1	1			1	0	0	0	0	0	Somewhat true	Somewhat true	Somewhat true	Somewhat true	Somewhat true	Very True	Very True	Very True	Very True	Very True	25	5	No
1599	2	women	30-34	Married	30+	Secondary	<=meanhhs	1	1			1	0	0	0	1	0	Somewhat true	Somewhat true	Somewhat true	Somewhat true	Somewhat true	Very True	Very True	Very True	Very True	Very True	25	7	No
1600	0	youth	14-19	Single, No partner	10-19	Primary	<=meanhhs	0	1			1	0	0	0	1	0	Very True	Very True	Somewhat true	Very True	Dont know	Very True	Very True	Somewhat true	Very True	Very True	25	6	No
1601	1	men	45-59	Married	30+	Primary	>meanhhs	1	1			1	0	0	0	1	0	Very True	Very True	Very True	Somewhat true	Very True	Somewhat true	Somewhat true	Somewhat true	Very True	Somewhat true	25	5	No
1602	3	women	45-59	Living together	30+	Primary	>meanhhs	1	1			1	0	0	0	1	0	Very True	Very True	Very True	Very True	Somewhat true	Somewhat true	Somewhat true	Somewhat true	Dont know	Dont know	20	8	Yes
1603	1	youth	20-24	Single, Non-regular partner	20-29	Secondary	>meanhhs	1	1			1	0	0	0	1	0	Very True	Very True	Very True	Very True	Very True	Very True	Very True	Very True	Very True	Very True	30	6	No
1604	0	youth	20-24	Single, No partner	20-29	Above secondary	<=meanhhs	1	1			1	0	0	0	1	0	Very True	Very True	Very True	Very True	Very True	Very True	Somewhat true	Somewhat true	Somewhat true	Somewhat true	26	7	No
1605	0	youth	20-24	Single, No partner	20-29	Above secondary	<=meanhhs	1	1			1	0	0	0	1	0	Somewhat true	Somewhat true	Somewhat true	Somewhat true	Somewhat true	Very True	Very True	Somewhat true	Very True	Somewhat true	23	6	No
1606	1	men	20-24	Living together	20-29	Primary	<=meanhhs	0	1			1	0	0	0	1	0	Dont know	Dont know	Dont know	Dont know	Dont know	Dont know	Dont know	Dont know	Dont know	Dont know	0	5	No
1607	3	youth	20-24	Married	20-29	Primary	<=meanhhs	1	1			1	0	0	0	1	0	Very True	Very True	Very True	Very True	Very True	Very True	Very True	Very True	Very True	Very True	30	14	Yes
1608	5	men	30-34	Married	30+	Primary	>meanhhs	0	1			1	0	0	0	1	0	Very True	Very True	Somewhat true	Very True	Very True	Somewhat true	Very True	Very True	Very True	Very True	28	5	No
1609	2	youth	14-19	Single, No partner	10-19	Primary	>meanhhs	1	1			1	0	0	0	1	0	Not true at all	Not true at all	Not true at all	Not true at all	Not true at all	Somewhat true	Somewhat true	Very True	Very True	Somewhat true	17	5	No
1610	1	youth	20-24	Married	20-29	Primary	<=meanhhs	1	2			0	1	0	0	1	0	Somewhat true	Somewhat true	Somewhat true	Somewhat true	Very True	Very True	Very True	Very True	Very True	Very True	26	6	No
1611	3	youth	20-24	Married	20-29	Primary	<=meanhhs	1	1			1	0	0	0	1	0	Very True	Somewhat true	Very True	Somewhat true	Somewhat true	Very True	Somewhat true	Somewhat true	Very True	Very True	25	9	Yes
1612	4	youth	14-19	Single with regular partner	10-19	Primary	>meanhhs	1	2	1		1	1	0	0	1	0	Very True	Very True	Very True	Very True	Very True	Not true at all	Not true at all	Not true at all	Not true at all	Not true at all	20	6	No
1613	0	youth	20-24	Married	20-29	Primary	<=meanhhs	1	1	2		1	1	0	0	1	0	Somewhat true	Somewhat true	Somewhat true	Somewhat true	Somewhat true	Somewhat true	Somewhat true	Somewhat true	Somewhat true	Somewhat true	20	11	Yes
1614	6	youth	14-19	Single, No partner	10-19	Primary	>meanhhs	0	1			1	0	0	0	0	0	Somewhat true	Somewhat true	Somewhat true	Not true at all	Dont know	Not true at all	Somewhat true	Not true at all	Not true at all	Dont know	12	2	No
1615	3	youth	14-19	Single, No partner	10-19	Secondary	>meanhhs	1	1			1	0	0	0	1	0	Very True	Very True	Very True	Very True	Very True	Very True	Very True	Very True	Very True	Very True	30	9	Yes
1616	1	youth	20-24	Single, No partner	20-29	Secondary	>meanhhs	1	1			1	0	0	0	1	0	Very True	Very True	Very True	Very True	Very True	Very True	Very True	Very True	Very True	Very True	30	8	Yes
1617	11	women	45-59	Married	30+	Primary	>meanhhs	1	1			1	0	0	0	1	0	Somewhat true	Somewhat true	Somewhat true	Somewhat true	Somewhat true	Somewhat true	Very True	Somewhat true	Very True	Very True	23	5	No
1618	6	youth	20-24	Single with regular partner	20-29	Primary	>meanhhs	1	1			1	0	0	0	1	0	Very True	Very True	Somewhat true	Somewhat true	Somewhat true	Very True	Very True	Somewhat true	Somewhat true	Somewhat true	24	9	Yes
1619	6	youth	20-24	Single, No partner	20-29	Secondary	>meanhhs	1	1			1	0	0	0	1	0	Somewhat true	Somewhat true	Somewhat true	Somewhat true	Somewhat true	Somewhat true	Somewhat true	Somewhat true	Somewhat true	Somewhat true	20	6	No
1620	2	youth	14-19	Single, Non-regular partner	10-19	Secondary	>meanhhs	0	3			0	0	0	0	0	0	Dont know	Dont know	Dont know	Dont know	Dont know	Dont know	Somewhat true	Dont know	Dont know	Dont know	2	0	No
1621	2	women	45-59	Married	30+	Primary	<=meanhhs	0	1			1	0	0	0	1	0	Dont know	Dont know	Dont know	Dont know	Dont know	Dont know	Dont know	Dont know	Dont know	Dont know	0	4	No
1622	0	youth	14-19	Single, No partner	10-19	Secondary	<=meanhhs	1	3	1		1	0	0	0	1	0	Very True	Very True	Very True	Very True	Very True	Somewhat true	Somewhat true	Somewhat true	Somewhat true	Somewhat true	25	5	No
1623	7	youth	14-19	Single with regular partner	10-19	Primary	>meanhhs	1	1			1	0	0	0	0	0	Not true at all	Very True	Not true at all	Not true at all	Not true at all	Not true at all	Not true at all	Not true at all	Not true at all	Not true at all	12	4	No
1624	0	men	14-19	Single, Non-regular partner	10-19	Secondary	<=meanhhs	1	1			1	0	0	0	1	0	Very True	Very True	Very True	Very True	Very True	Very True	Very True	Very True	Very True	Very True	30	10	Yes
1625	4	youth	20-24	Single, No partner	20-29	Secondary	>meanhhs	1	1			1	0	0	0	1	0	Somewhat true	Somewhat true	Somewhat true	Somewhat true	Somewhat true	Very True	Very True	Not true at all	Very True	Somewhat true	22	6	No
1626	3	men	35-39	Married	30+	Primary	>meanhhs	1	1			1	0	0	0	1	0	Very True	Very True	Very True	Very True	Very True	Very True	Very True	Very True	Very True	Very True	30	5	No
1627	1	youth	14-19	Single, No partner	10-19	Primary	<=meanhhs	1	2	1		1	1	0	0	1	0	Very True	Very True	Very True	Very True	Very True	Very True	Very True	Very True	Very True	Very True	30	15	Yes
1628	3	men	25-29	Married	20-29	Primary	>meanhhs	1	1			1	0	0	0	1	0	Very True	Somewhat true	Very True	Very True	Very True	Very True	Very True	Not true at all	Very True	Very True	27	6	No
1629	1	youth	14-19	Single, No partner	10-19	Primary	>meanhhs	0	1			1	0	0	0	1	0	Somewhat true	Very True	Somewhat true	Somewhat true	Somewhat true	Very True	Very True	Very True	Very True	Very True	26	4	No
1630	5	women	30-34	Married	30+	Primary	>meanhhs	1	1			1	0	0	0	0	0	Somewhat true	Very True	Somewhat true	Somewhat true	Somewhat true	Very True	Somewhat true	Somewhat true	Very True	Somewhat true	23	5	No
1631	1	youth	14-19	Single, Non-regular partner	10-19	Primary	<=meanhhs	0	1			1	0	0	0	1	0	Somewhat true	Very True	Very True	Very True	Somewhat true	Very True	Somewhat true	Somewhat true	Somewhat true	Somewhat true	24	9	Yes
1632	4	men	35-39	Married	30+	Primary	>meanhhs	1	1			1	0	0	0	1	0	Very True	Not true at all	Somewhat true	Not true at all	Very True	Somewhat true	Somewhat true	Somewhat true	Not true at all	Somewhat true	19	7	No
1633	2	youth	14-19	Married	10-19	Primary	>meanhhs	1	1	2		1	1	0	0	1	0	Very True	Very True	Very True	Very True	Very True	Very True	Very True	Very True	Very True	Very True	30	10	Yes
1634	2	women	30-34	Married	30+	Primary	>meanhhs	1	1			1	0	0	0	1	0	Very True	Very True	Very True	Very True	Very True	Very True	Very True	Very True	Very True	Very True	30	6	No
1635	3	men	35-39	Married	30+	Primary	>meanhhs	0	1			1	0	0	0	0	0	Somewhat true	Somewhat true	Somewhat true	Somewhat true	Somewhat true	Not true at all	Not true at all	Somewhat true	Not true at all	Not true at all	16	9	Yes
1636	2	youth	20-24	Single with regular partner	20-29	Primary	>meanhhs	1	1			1	0	0	0	0	0	Very True	Very True	Very True	Very True	Very True	Very True	Very True	Very True	Very True	Very True	30	4	No
1637	1	youth	20-24	Married	20-29	Primary	<=meanhhs	1	1			1	0	0	0	1	0	Somewhat true	Somewhat true	Very True	Very True	Very True	Very True	Very True	Very True	Very True	Very True	28	9	Yes
1638	0	men	30-34	Single, No partner	30+	Above secondary	<=meanhhs	1	1			1	0	0	0	1	0	Somewhat true	Somewhat true	Very True	Somewhat true	Somewhat true	Somewhat true	Somewhat true	Not true at all	Somewhat true	Somewhat true	20	7	No
1639	3	women	20-24	Married	20-29	Primary	<=meanhhs	1	1			1	0	0	0	1	0	Very True	Very True	Very True	Very True	Very True	Very True	Very True	Very True	Very True	Very True	30	5	No
1640	5	men	40-44	Married	30+	Primary	>meanhhs	1	1			1	0	0	0	1	0	Not true at all	Somewhat true	Somewhat true	Somewhat true	Very True	Very True	Very True	Somewhat true	Somewhat true	Not true at all	21	6	No
1641	5	men	40-44	Married	30+	Primary	>meanhhs	1	1			1	0	0	0	1	0	Somewhat true	Somewhat true	Not true at all	Somewhat true	Somewhat true	Somewhat true	Somewhat true	Somewhat true	Somewhat true	Somewhat true	19	8	Yes
1642	2	youth	20-24	Single, Non-regular partner	20-29	Secondary	>meanhhs	1	1			1	0	0	0	1	0	Very True	Very True	Very True	Very True	Very True	Very True	Very True	Very True	Very True	Very True	30	14	Yes
1643	5	youth	14-19	Single, No partner	10-19	Primary	>meanhhs	0	1			1	0	0	0	0	0	Dont know	Dont know	Dont know	Dont know	Dont know	Dont know	Dont know	Dont know	Dont know	Dont know	0	1	No
1644	1	women	14-19	Living together	10-19	Secondary	<=meanhhs	1	1			1	0	0	0	0	0	Very True	Very True	Very True	Somewhat true	Very True	Very True	Very True	Not true at all	Very True	Somewhat true	26	8	Yes
1645	3	men	35-39	Married	30+	Primary	<=meanhhs	1	1			1	0	0	0	1	0	Very True	Very True	Somewhat true	Somewhat true	Somewhat true	Very True	Somewhat true	Somewhat true	Somewhat true	Not true at all	22	5	No
1646	1	men	40-44	Married	30+	Primary	<=meanhhs	1	1			1	0	0	0	1	0	Somewhat true	Somewhat true	Very True	Very True	Somewhat true	Very True	Somewhat true	Somewhat true	Very True	Very True	25	11	Yes
1647	6	men	45-59	Married	30+	Secondary	>meanhhs	1	1			1	0	0	0	1	0	Dont know	Dont know	Dont know	Dont know	Dont know	Dont know	Dont know	Dont know	Dont know	Dont know	0	9	Yes
1648	4	women	20-24	Single, No partner	20-29	Primary	>meanhhs	0	1			1	0	0	0	0	0	Dont know	Dont know	Dont know	Dont know	Dont know	Dont know	Dont know	Dont know	Dont know	Dont know	0	3	No
1649	2	youth	14-19	Single, No partner	10-19	Primary	>meanhhs	1	1			1	0	0	0	1	0	Very True	Very True	Very True	Very True	Very True	Very True	Very True	Very True	Very True	Very True	30	5	No
1650	4	women	30-34	Married	30+	Primary	>meanhhs	1	1	2		1	1	0	0	1	0	Somewhat true	Somewhat true	Somewhat true	Somewhat true	Very True	Very True	Somewhat true	Very True	Somewhat true	Somewhat true	23	11	Yes
1651	1	youth	14-19	Single, Non-regular partner	10-19	Secondary	>meanhhs	1	1			1	0	0	0	1	0	Very True	Very True	Very True	Very True	Very True	Somewhat true	Very True	Very True	Very True	Very True	29	8	Yes
1652	5	youth	20-24	Single, No partner	20-29	Secondary	>meanhhs	1	1	2		1	1	0	0	1	0	Very True	Very True	Very True	Very True	Very True	Very True	Very True	Somewhat true	Somewhat true	Very True	28	10	Yes
1653	4	men	30-34	Married	30+	Above secondary	>meanhhs	1	1			1	0	0	0	1	0	Somewhat true	Very True	Very True	Very True	Very True	Very True	Somewhat true	Not true at all	Not true at all	Not true at all	22	6	No
1654	2	men	45-59	Married	30+	Primary	<=meanhhs	1	1			1	0	0	0	1	0	Somewhat true	Somewhat true	Somewhat true	Very True	Somewhat true	Very True	Somewhat true	Somewhat true	Somewhat true	Somewhat true	22	8	Yes
1655	6	women	40-44	Married	30+	None	>meanhhs	1	1			1	0	0	0	1	0	Very True	Very True	Very True	Very True	Very True	Very True	Somewhat true	Somewhat true	Somewhat true	Somewhat true	26	11	Yes
1656	2	women	30-34	Married	30+	Secondary	<=meanhhs	1	1	99		1	0	0	0	1	0	Very True	Somewhat true	Very True	Very True	Very True	Not true at all	Somewhat true	Somewhat true	Not true at all	Somewhat true	22	5	No
1657	1	youth	14-19	Single, No partner	10-19	Secondary	<=meanhhs	1	1			1	0	0	0	1	0	Somewhat true	Somewhat true	Somewhat true	Somewhat true	Somewhat true	Somewhat true	Somewhat true	Somewhat true	Somewhat true	Somewhat true	20	5	No
1658	2	youth	14-19	Single, No partner	10-19	Primary	>meanhhs	1	1	2		1	1	0	0	1	0	Somewhat true	Very True	Somewhat true	Somewhat true	Somewhat true	Very True	Very True	Very True	Very True	Very True	26	9	Yes
1659	2	youth	20-24	Single, No partner	20-29	Secondary	>meanhhs	1	1			1	0	0	0	1	0	Very True	Very True	Very True	Very True	Very True	Very True	Very True	Very True	Very True	Very True	30	14	Yes
1660	2	women	30-34	Married	30+	Secondary	<=meanhhs	1	1	2		1	1	0	0	1	0	Very True	Very True	Very True	Very True	Very True	Somewhat true	Very True	Somewhat true	Very True	Very True	28	11	Yes
1661	2	youth	14-19	Single with regular partner	10-19	Primary	>meanhhs	1	1			1	0	0	0	1	0	Dont know	Dont know	Dont know	Dont know	Dont know	Very True	Very True	Very True	Dont know	Very True	12	5	No
1662	2	women	30-34	Divorced/Separated	30+	Primary	<=meanhhs	1	1			1	0	0	0	1	0	Not true at all	Not true at all	Not true at all	Not true at all	Not true at all	Very True	Very True	Very True	Very True	Very True	20	5	No
1663	1	youth	20-24	Married	20-29	Secondary	<=meanhhs	0	1	3	2	1	1	0	0	0	0	Somewhat true	Not true at all	Dont know	Dont know	Dont know	Somewhat true	Not true at all	Dont know	Not true at all	Somewhat true	9	8	Yes
1664	5	youth	14-19	Single, No partner	10-19	Primary	>meanhhs	0	3			0	0	0	0	0	0	Dont know	Dont know	Dont know	Dont know	Dont know	Dont know	Dont know	Dont know	Dont know	Dont know	0	0	No
1665	0	women	40-44	Married	30+	Above secondary	<=meanhhs	1	1	2		1	1	0	0	1	0	Somewhat true	Very True	Very True	Very True	Very True	Not true at all	Somewhat true	Very True	Very True	Somewhat true	25	15	Yes
1666	2	women	14-19	Single, No partner	10-19	Secondary	<=meanhhs	0	99			0	0	0	0	0	0	Dont know	Dont know	Dont know	Dont know	Dont know	Dont know	Dont know	Dont know	Dont know	Dont know	0	1	No
1667	3	youth	20-24	Single, No partner	20-29	Above secondary	>meanhhs	1	1			1	0	0	0	1	0	Somewhat true	Somewhat true	Somewhat true	Somewhat true	Somewhat true	Somewhat true	Somewhat true	Somewhat true	Somewhat true	Somewhat true	20	6	No
1668	6	women	20-24	Single with regular partner	20-29	Primary	>meanhhs	0	1			1	0	0	0	1	0	Very True	Very True	Very True	Somewhat true	Very True	Very True	Very True	Somewhat true	Very True	Somewhat true	27	7	No
1669	4	women	40-44	Married	30+	Primary	>meanhhs	1	1	99		1	0	0	0	1	0	Very True	Very True	Very True	Very True	Very True	Very True	Very True	Very True	Very True	Very True	30	8	Yes
1670	6	men	35-39	Married	30+	Primary	>meanhhs	1	1			1	0	0	0	1	0	Very True	Somewhat true	Very True	Very True	Very True	Somewhat true	Very True	Somewhat true	Very True	Very True	27	9	Yes
1671	2	men	30-34	Married	30+	Above secondary	<=meanhhs	1	1			1	0	0	0	1	0	Very True	Very True	Very True	Very True	Very True	Very True	Very True	Very True	Very True	Not true at all	28	7	No
1672	6	women	25-29	Married	20-29	Primary	>meanhhs	1	99			0	0	0	0	1	0	Very True	Very True	Somewhat true	Very True	Very True	Very True	Somewhat true	Not true at all	Somewhat true	Somewhat true	24	6	No
1673	6	men	30-34	Married	30+	Secondary	>meanhhs	1	1			1	0	0	0	1	0	Very True	Somewhat true	Somewhat true	Somewhat true	Somewhat true	Very True	Very True	Very True	Very True	Very True	26	7	No
1674	9	women	45-59	Married	30+	Primary	>meanhhs	0	1			1	0	0	0	1	0	Not true at all	Very True	Somewhat true	Somewhat true	Somewhat true	Dont know	Dont know	Dont know	Dont know	Dont know	10	4	No
1675	7	men	40-44	Single with regular partner	30+	Secondary	>meanhhs	1	1			1	0	0	0	1	0	Very True	Somewhat true	Very True	Somewhat true	Somewhat true	Very True	Somewhat true	Somewhat true	Somewhat true	Very True	24	9	Yes
1676	5	women	40-44	Married	30+	None	>meanhhs	0	1			1	0	0	0	0	0	Somewhat true	Somewhat true	Somewhat true	Somewhat true	Somewhat true	Very True	Very True	Very True	Very True	Very True	25	10	Yes
1677	0	women	14-19	Married	10-19	Primary	<=meanhhs	1	1			1	0	0	0	1	0	Very True	Very True	Very True	Somewhat true	Very True	Very True	Very True	Very True	Very True	Very True	29	14	Yes
1678	1	youth	20-24	Single, Non-regular partner	20-29	Secondary	>meanhhs	1	1			1	0	0	0	1	0	Very True	Very True	Very True	Very True	Very True	Not true at all	Somewhat true	Not true at all	Somewhat true	Somewhat true	23	5	No
1679	5	youth	20-24	Married	20-29	Primary	>meanhhs	1	1			1	0	0	0	1	0	Not true at all	Not true at all	Not true at all	Not true at all	Not true at all	Somewhat true	Somewhat true	Somewhat true	Somewhat true	Somewhat true	15	8	Yes
1680	3	women	40-44	Married	30+	Secondary	<=meanhhs	1	1	99		1	0	0	0	1	0	Very True	Somewhat true	Very True	Very True	Very True	Very True	Very True	Somewhat true	Very True	Very True	28	6	No
1681	0	youth	14-19	Single, No partner	10-19	Primary	>meanhhs	1	1			1	0	0	0	1	0	Somewhat true	Very True	Very True	Very True	Somewhat true	Very True	Very True	Very True	Very True	Somewhat true	27	13	Yes
1682	1	youth	14-19	Single, No partner	10-19	Primary	<=meanhhs	1	3			0	0	0	0	1	0	Dont know	Dont know	Dont know	Dont know	Dont know	Dont know	Dont know	Dont know	Dont know	Dont know	0	2	No
1683	2	men	25-29	Married	20-29	Primary	<=meanhhs	1	1	2		1	1	0	0	1	0	Very True	Very True	Very True	Very True	Very True	Very True	Very True	Very True	Very True	Very True	30	13	Yes
1684	6	youth	14-19	Single with regular partner	10-19	Secondary	>meanhhs	0	1			1	0	0	0	1	0	Very True	Very True	Very True	Somewhat true	Very True	Dont know	Somewhat true	Very True	Somewhat true	Somewhat true	23	8	Yes
1685	4	women	35-39	Married	30+	Primary	>meanhhs	1	1			1	0	0	0	1	0	Somewhat true	Somewhat true	Very True	Somewhat true	Somewhat true	Very True	Somewhat true	Somewhat true	Somewhat true	Somewhat true	22	7	No
1686	2	youth	14-19	Single with regular partner	10-19	Primary	>meanhhs	1	1			1	0	0	0	1	0	Somewhat true	Somewhat true	Somewhat true	Somewhat true	Somewhat true	Somewhat true	Somewhat true	Somewhat true	Somewhat true	Somewhat true	20	8	Yes
1687	0	youth	20-24	Single, No partner	20-29	Secondary	<=meanhhs	1	1			1	0	0	0	1	0	Very True	Very True	Very True	Somewhat true	Somewhat true	Somewhat true	Very True	Somewhat true	Very True	Very True	26	9	Yes
1688	3	men	30-34	Married	30+	Secondary	<=meanhhs	1	1	2		1	1	0	0	1	0	Very True	Very True	Very True	Very True	Very True	Very True	Very True	Somewhat true	Somewhat true	Very True	28	8	Yes
1689	6	youth	14-19	Single, Non-regular partner	10-19	Primary	>meanhhs	0	3			0	0	0	0	0	0	Somewhat true	Somewhat true	Somewhat true	Somewhat true	Somewhat true	Somewhat true	Somewhat true	Very True	Somewhat true	Somewhat true	21	0	No
1690	5	women	35-39	Married	30+	Above secondary	>meanhhs	1	1	2		1	1	0	0	1	0	Somewhat true	Somewhat true	Very True	Very True	Very True	Somewhat true	Very True	Somewhat true	Somewhat true	Somewhat true	24	12	Yes
1691	3	women	25-29	Married	20-29	Secondary	>meanhhs	1	1			1	0	0	0	0	0	Somewhat true	Very True	Very True	Somewhat true	Somewhat true	Very True	Somewhat true	Somewhat true	Somewhat true	Somewhat true	23	5	No
1692	2	youth	20-24	Married	20-29	Secondary	<=meanhhs	1	1			1	0	0	0	1	0	Very True	Somewhat true	Very True	Somewhat true	Very True	Very True	Very True	Very True	Somewhat true	Very True	27	11	Yes
1693	6	youth	14-19	Single, No partner	10-19	Primary	>meanhhs	1	3			0	0	0	0	0	0	Dont know	Dont know	Dont know	Dont know	Dont know	Dont know	Dont know	Dont know	Dont know	Dont know	0	1	No
1694	5	men	45-59	Married	30+	Primary	>meanhhs	1	1			1	0	0	0	1	0	Very True	Very True	Very True	Very True	Very True	Very True	Very True	Very True	Very True	Very True	30	11	Yes
1695	1	men	40-44	Married	30+	Secondary	>meanhhs	1	1			1	0	0	0	1	0	Very True	Very True	Very True	Very True	Very True	Very True	Very True	Very True	Very True	Very True	30	7	No
1696	1	youth	14-19	Single, No partner	10-19	Primary	>meanhhs	1	1			1	0	0	0	1	0	Not true at all	Very True	Very True	Not true at all	Not true at all	Very True	Very True	Somewhat true	Not true at all	Not true at all	19	8	Yes
1697	0	youth	20-24	Single, No partner	20-29	Secondary	<=meanhhs	1	1			1	0	0	0	1	0	Very True	Very True	Very True	Very True	Very True	Very True	Very True	Somewhat true	Somewhat true	Somewhat true	27	10	Yes
1698	7	youth	20-24	Married	20-29	None	>meanhhs	1	1			1	0	0	0	1	0	Somewhat true	Somewhat true	Very True	Somewhat true	Somewhat true	Very True	Somewhat true	Not true at all	Somewhat true	Somewhat true	21	13	Yes
1699	1	youth	14-19	Single, No partner	10-19	Primary	>meanhhs	1	1			1	0	0	0	1	0	Somewhat true	Somewhat true	Very True	Very True	Very True	Very True	Very True	Very True	Very True	Very True	28	6	No
1700	0	youth	14-19	Single, No partner	10-19	Primary	>meanhhs	0	3			0	0	0	0	0	0	Very True	Very True	Very True	Very True	Very True	Very True	Very True	Very True	Very True	Very True	30	1	No
1701	1	youth	14-19	Single, No partner	10-19	Primary	<=meanhhs	0	1			1	0	0	0	0	0	Very True	Very True	Very True	Very True	Very True	Very True	Very True	Very True	Very True	Somewhat true	29	3	No
1702	2	youth	14-19	Single, No partner	10-19	Secondary	<=meanhhs	1	1			1	0	0	0	0	0	Somewhat true	Somewhat true	Somewhat true	Somewhat true	Somewhat true	Somewhat true	Somewhat true	Somewhat true	Somewhat true	Dont know	18	7	No
1703	2	women	45-59	Married	30+	Primary	>meanhhs	0	1			1	0	0	0	0	0	Dont know	Dont know	Dont know	Dont know	Dont know	Dont know	Dont know	Dont know	Dont know	Dont know	0	2	No
1704	2	women	14-19	Married	10-19	Primary	<=meanhhs	1	1			1	0	0	0	1	0	Very True	Very True	Very True	Very True	Very True	Very True	Very True	Very True	Very True	Very True	30	7	No
1705	3	youth	20-24	Single with regular partner	20-29	Secondary	>meanhhs	1	1			1	0	0	0	0	0	Somewhat true	Very True	Somewhat true	Very True	Very True	Very True	Somewhat true	Very True	Very True	Very True	27	3	No
1706	4	youth	14-19	Single, No partner	10-19	Secondary	>meanhhs	1	1			1	0	0	0	1	0	Very True	Very True	Very True	Very True	Very True	Very True	Very True	Very True	Very True	Very True	30	8	Yes
1707	1	youth	20-24	Married	20-29	Secondary	<=meanhhs	1	1			1	0	0	0	1	0	Not true at all	Very True	Very True	Very True	Very True	Not true at all	Very True	Very True	Very True	Not true at all	24	5	No
1708	2	women	35-39	Living together	30+	Primary	<=meanhhs	0	1			1	0	0	0	1	0	Somewhat true	Somewhat true	Somewhat true	Somewhat true	Very True	Very True	Very True	Very True	Very True	Somewhat true	25	8	Yes
1709	1	youth	20-24	Single, No partner	20-29	None	>meanhhs	1	1			1	0	0	0	1	0	Very True	Very True	Somewhat true	Very True	Very True	Very True	Very True	Somewhat true	Very True	Somewhat true	27	13	Yes
1710	3	youth	14-19	Single, No partner	10-19	Secondary	>meanhhs	1	1			1	0	0	0	1	0	Very True	Very True	Very True	Very True	Very True	Very True	Very True	Very True	Very True	Very True	30	10	Yes
1711	3	youth	14-19	Single, No partner	10-19	Primary	>meanhhs	1	1	2		1	1	0	0	1	0	Very True	Very True	Very True	Very True	Very True	Very True	Very True	Somewhat true	Somewhat true	Somewhat true	27	15	Yes
1712	5	men	25-29	Single, Non-regular partner	20-29	Primary	>meanhhs	0	1			1	0	0	0	1	0	Dont know	Dont know	Dont know	Dont know	Dont know	Not true at all	Not true at all	Not true at all	Not true at all	Not true at all	5	4	No
1713	7	youth	14-19	Single, No partner	10-19	Secondary	>meanhhs	1	1			1	0	0	0	1	0	Very True	Very True	Somewhat true	Somewhat true	Somewhat true	Very True	Somewhat true	Somewhat true	Somewhat true	Somewhat true	23	6	No
1714	0	youth	20-24	Single, No partner	20-29	Above secondary	>meanhhs	1	1			1	0	0	0	1	0	Very True	Very True	Very True	Very True	Very True	Very True	Very True	Very True	Very True	Very True	30	11	Yes
1715	2	youth	20-24	Single, No partner	20-29	Primary	>meanhhs	1	3			0	0	0	0	0	0	Somewhat true	Somewhat true	Very True	Somewhat true	Very True	Dont know	Somewhat true	Not true at all	Very True	Very True	21	4	No
1716	4	men	35-39	Married	30+	Secondary	>meanhhs	1	1			1	0	0	0	1	0	Very True	Somewhat true	Somewhat true	Somewhat true	Somewhat true	Somewhat true	Somewhat true	Somewhat true	Somewhat true	Somewhat true	21	6	No
1717	4	men	45-59	Married	30+	Primary	>meanhhs	1	1			1	0	0	0	1	0	Very True	Very True	Very True	Very True	Very True	Very True	Very True	Very True	Very True	Very True	30	9	Yes
1718	2	men	45-59	Married	30+	Primary	>meanhhs	1	1	99		1	0	0	0	1	0	Somewhat true	Very True	Somewhat true	Somewhat true	Somewhat true	Very True	Very True	Very True	Very True	Very True	26	5	No
1719	1	youth	14-19	Single, No partner	10-19	Primary	<=meanhhs	1	1			1	0	0	0	1	0	Very True	Somewhat true	Somewhat true	Very True	Very True	Somewhat true	Somewhat true	Somewhat true	Somewhat true	Very True	24	6	No
1720	0	youth	14-19	Single, No partner	10-19	Secondary	<=meanhhs	1	1			1	0	0	0	1	0	Very True	Very True	Very True	Very True	Very True	Very True	Very True	Very True	Very True	Very True	30	7	No
1721	1	youth	20-24	Living together	20-29	Primary	<=meanhhs	1	1			1	0	0	0	1	0	Very True	Very True	Very True	Very True	Very True	Very True	Somewhat true	Somewhat true	Somewhat true	Somewhat true	26	10	Yes
1722	7	women	25-29	Divorced/Separated	20-29	Primary	>meanhhs	1	1	2		1	1	0	0	0	0	Somewhat true	Very True	Somewhat true	Very True	Very True	Very True	Very True	Very True	Very True	Very True	28	13	Yes
1723	3	women	45-59	Married	30+	None	>meanhhs	1	1			1	0	0	0	1	0	Somewhat true	Not true at all	Not true at all	Not true at all	Not true at all	Not true at all	Somewhat true	Somewhat true	Not true at all	Very True	15	8	Yes
1724	2	women	35-39	Married	30+	Primary	>meanhhs	1	1			1	0	0	0	1	0	Very True	Very True	Very True	Somewhat true	Very True	Very True	Very True	Very True	Very True	Somewhat true	28	10	Yes
1725	0	women	30-34	Married	30+	Above secondary	<=meanhhs	1	1			1	0	0	0	1	0	Not true at all	Somewhat true	Somewhat true	Somewhat true	Somewhat true	Very True	Very True	Very True	Very True	Very True	24	8	Yes
1726	3	women	25-29	Married	20-29	Secondary	<=meanhhs	1	1			1	0	0	0	1	0	Very True	Very True	Very True	Very True	Very True	Very True	Very True	Very True	Very True	Very True	30	5	No
1727	2	youth	14-19	Single, No partner	10-19	Primary	>meanhhs	1	1			1	0	0	0	0	0	Very True	Very True	Very True	Very True	Very True	Very True	Very True	Very True	Very True	Somewhat true	29	7	No
1728	1	youth	14-19	Single, No partner	10-19	Primary	>meanhhs	0	1			1	0	0	0	0	0	Dont know	Dont know	Dont know	Dont know	Dont know	Dont know	Dont know	Dont know	Dont know	Dont know	0	1	No
1729	0	youth	14-19	Married	10-19	Primary	<=meanhhs	1	1			1	0	0	0	1	0	Very True	Very True	Very True	Dont know	Very True	Dont know	Very True	Dont know	Very True	Dont know	18	6	No
1730	2	women	30-34	Married	30+	Primary	<=meanhhs	1	1			1	0	0	0	1	0	Very True	Somewhat true	Somewhat true	Somewhat true	Somewhat true	Somewhat true	Somewhat true	Somewhat true	Somewhat true	Somewhat true	21	8	Yes
1731	0	women	14-19	Single, No partner	10-19	Primary	<=meanhhs	1	1			1	0	0	0	0	0	Somewhat true	Very True	Somewhat true	Very True	Somewhat true	Very True	Somewhat true	Very True	Somewhat true	Very True	25	5	No
1732	2	men	45-59	Married	30+	Primary	>meanhhs	1	99			0	0	0	0	1	0	Very True	Very True	Very True	Very True	Very True	Very True	Somewhat true	Somewhat true	Somewhat true	Somewhat true	26	3	No
1733	0	women	20-24	Married	20-29	Secondary	<=meanhhs	1	1	2		1	1	0	0	1	0	Very True	Very True	Very True	Very True	Very True	Very True	Very True	Very True	Very True	Very True	30	15	Yes
1734	4	youth	20-24	Single, No partner	20-29	Secondary	>meanhhs	1	1			1	0	0	0	1	0	Very True	Somewhat true	Very True	Somewhat true	Very True	Very True	Not true at all	Somewhat true	Very True	Very True	25	7	No
1735	3	men	35-39	Married	30+	Primary	<=meanhhs	1	1			1	0	0	0	1	0	Dont know	Dont know	Dont know	Dont know	Dont know	Dont know	Dont know	Dont know	Dont know	Dont know	0	5	No
1736	5	men	40-44	Married	30+	Primary	>meanhhs	1	1			1	0	0	0	1	0	Very True	Very True	Very True	Very True	Very True	Very True	Very True	Very True	Very True	Very True	30	7	No
1737	2	men	25-29	Married	20-29	Above secondary	<=meanhhs	1	1			1	0	0	0	1	0	Very True	Very True	Very True	Dont know	Very True	Very True	Very True	Not true at all	Not true at all	Not true at all	21	5	No
1738	4	men	45-59	Married	30+	Primary	>meanhhs	0	1			1	0	0	0	1	0	Very True	Very True	Somewhat true	Somewhat true	Somewhat true	Dont know	Somewhat true	Not true at all	Somewhat true	Not true at all	18	7	No
1739	2	men	40-44	Married	30+	None	>meanhhs	1	1	2		1	1	0	0	1	0	Very True	Very True	Very True	Very True	Very True	Not true at all	Not true at all	Not true at all	Very True	Very True	24	15	Yes
1740	3	women	20-24	Married	20-29	Secondary	<=meanhhs	1	1			1	0	0	0	0	0	Dont know	Dont know	Dont know	Dont know	Dont know	Dont know	Dont know	Dont know	Dont know	Dont know	0	3	No
1741	0	youth	20-24	Single, No partner	20-29	None	<=meanhhs	1	1	2		1	1	0	0	1	0	Very True	Very True	Very True	Very True	Very True	Very True	Very True	Very True	Very True	Very True	30	14	Yes
1742	1	youth	20-24	Single, No partner	20-29	Secondary	>meanhhs	1	1			1	0	0	0	1	0	Very True	Very True	Very True	Very True	Very True	Very True	Very True	Very True	Very True	Very True	30	10	Yes
1743	3	youth	14-19	Single, No partner	10-19	Secondary	>meanhhs	1	1			1	0	0	0	1	0	Not true at all	Somewhat true	Not true at all	Not true at all	Not true at all	Very True	Somewhat true	Not true at all	Somewhat true	Somewhat true	16	8	Yes
1744	0	youth	20-24	Single, No partner	20-29	Secondary	<=meanhhs	1	1			1	0	0	0	1	0	Somewhat true	Very True	Very True	Somewhat true	Somewhat true	Very True	Somewhat true	Somewhat true	Somewhat true	Somewhat true	23	10	Yes
1745	5	women	40-44	Married	30+	Primary	>meanhhs	1	1	2		1	1	0	0	1	0	Somewhat true	Somewhat true	Very True	Very True	Very True	Very True	Very True	Very True	Very True	Very True	28	10	Yes
1746	5	women	40-44	Married	30+	Primary	>meanhhs	1	1			1	0	0	0	1	0	Very True	Somewhat true	Somewhat true	Somewhat true	Very True	Somewhat true	Somewhat true	Somewhat true	Very True	Very True	24	5	No
1747	3	men	35-39	Married	30+	Secondary	<=meanhhs	1	1			1	0	0	0	0	0	Very True	Very True	Very True	Very True	Very True	Very True	Very True	Very True	Very True	Very True	30	5	No
1748	1	men	25-29	Married	20-29	Primary	<=meanhhs	1	1			1	0	0	0	0	0	Very True	Very True	Very True	Very True	Very True	Very True	Very True	Very True	Very True	Very True	30	6	No
1749	6	youth	14-19	Single, No partner	10-19	Above secondary	>meanhhs	1	3			0	0	0	0	1	0	Very True	Somewhat true	Very True	Somewhat true	Very True	Very True	Somewhat true	Very True	Somewhat true	Very True	26	4	No
1750	0	youth	20-24	Single, No partner	20-29	Secondary	<=meanhhs	1	1	2		1	1	0	0	1	0	Somewhat true	Somewhat true	Somewhat true	Somewhat true	Somewhat true	Somewhat true	Not true at all	Somewhat true	Very True	Very True	21	9	Yes
1751	2	youth	20-24	Single, No partner	20-29	Secondary	>meanhhs	1	3			0	0	0	0	0	0	Dont know	Dont know	Dont know	Dont know	Dont know	Dont know	Dont know	Dont know	Dont know	Dont know	0	1	No
1752	3	youth	14-19	Single, No partner	10-19	Primary	<=meanhhs	1	2			0	1	0	0	0	0	Very True	Somewhat true	Very True	Very True	Very True	Very True	Very True	Somewhat true	Very True	Somewhat true	27	5	No
1753	1	women	35-39	Married	30+	Primary	<=meanhhs	1	1			1	0	0	0	1	0	Very True	Very True	Very True	Very True	Very True	Very True	Very True	Very True	Very True	Very True	30	7	No
1754	5	men	45-59	Married	30+	Primary	>meanhhs	1	1			1	0	0	0	1	0	Somewhat true	Very True	Very True	Very True	Very True	Very True	Somewhat true	Somewhat true	Somewhat true	Somewhat true	25	11	Yes
1755	3	men	30-34	Living together	30+	Primary	<=meanhhs	1	1			1	0	0	0	0	0	Very True	Very True	Very True	Very True	Very True	Very True	Very True	Very True	Very True	Very True	30	4	No
1756	0	youth	14-19	Single, No partner	10-19	Secondary	<=meanhhs	1	1			1	0	0	0	1	0	Very True	Very True	Very True	Very True	Very True	Very True	Very True	Very True	Very True	Very True	30	14	Yes
1757	2	youth	20-24	Single, No partner	20-29	Above secondary	>meanhhs	1	1			1	0	0	0	1	0	Very True	Very True	Very True	Very True	Very True	Not true at all	Not true at all	Somewhat true	Somewhat true	Somewhat true	23	6	No
1758	0	youth	20-24	Single, Non-regular partner	20-29	Secondary	<=meanhhs	1	3			0	0	0	0	1	0	Very True	Very True	Very True	Very True	Very True	Very True	Very True	Very True	Very True	Very True	30	5	No
1759	1	youth	14-19	Single with regular partner	10-19	Primary	<=meanhhs	1	1			1	0	0	0	1	0	Very True	Very True	Very True	Very True	Very True	Very True	Very True	Very True	Very True	Very True	30	7	No
1760	3	women	25-29	Married	20-29	Secondary	<=meanhhs	1	1			1	0	0	0	0	0	Very True	Very True	Very True	Very True	Very True	Very True	Very True	Very True	Very True	Very True	30	4	No
1761	3	women	20-24	Married	20-29	Primary	<=meanhhs	1	1	2		1	1	0	0	1	0	Very True	Very True	Very True	Very True	Very True	Very True	Very True	Very True	Very True	Very True	30	9	Yes
1762	2	youth	20-24	Married	20-29	Primary	>meanhhs	1	1	2		1	1	0	0	1	0	Somewhat true	Somewhat true	Somewhat true	Somewhat true	Somewhat true	Dont know	Not true at all	Very True	Very True	Very True	20	8	Yes
1763	4	youth	14-19	Single with regular partner	10-19	Primary	>meanhhs	1	1			1	0	0	0	0	0	Somewhat true	Somewhat true	Not true at all	Somewhat true	Somewhat true	Very True	Somewhat true	Somewhat true	Not true at all	Somewhat true	19	6	No
1764	1	men	25-29	Living together	20-29	Secondary	<=meanhhs	1	1			1	0	0	0	1	0	Very True	Somewhat true	Somewhat true	Somewhat true	Somewhat true	Somewhat true	Somewhat true	Somewhat true	Somewhat true	Somewhat true	21	9	Yes
1765	4	men	40-44	Married	30+	Secondary	>meanhhs	1	1			1	0	0	0	1	0	Very True	Very True	Very True	Very True	Very True	Very True	Somewhat true	Somewhat true	Somewhat true	Somewhat true	26	8	Yes
1766	1	youth	20-24	Living together	20-29	Primary	<=meanhhs	1	1			1	0	0	0	1	0	Somewhat true	Somewhat true	Very True	Very True	Very True	Very True	Very True	Very True	Very True	Not true at all	26	5	No
1767	4	men	45-59	Living together	30+	Primary	>meanhhs	1	1			1	0	0	0	1	0	Very True	Very True	Very True	Very True	Very True	Very True	Somewhat true	Very True	Very True	Very True	29	10	Yes
1768	2	youth	20-24	Single, No partner	20-29	Primary	<=meanhhs	1	1			1	0	0	0	1	0	Very True	Very True	Very True	Very True	Very True	Somewhat true	Not true at all	Very True	Very True	Very True	27	7	No
1769	0	women	14-19	Single with regular partner	10-19	Primary	<=meanhhs	1	1			1	0	0	0	1	0	Somewhat true	Somewhat true	Somewhat true	Somewhat true	Somewhat true	Somewhat true	Somewhat true	Somewhat true	Somewhat true	Somewhat true	20	4	No
1770	2	men	25-29	Married	20-29	Primary	<=meanhhs	1	1			1	0	0	0	1	0	Very True	Very True	Dont know	Dont know	Dont know	Dont know	Dont know	Dont know	Dont know	Dont know	6	7	No
1771	4	youth	14-19	Single, No partner	10-19	Primary	>meanhhs	0	1			1	0	0	0	1	0	Somewhat true	Very True	Dont know	Somewhat true	Very True	Dont know	Somewhat true	Very True	Very True	Dont know	18	5	No
1772	3	men	30-34	Married	30+	Secondary	<=meanhhs	1	1			1	0	0	0	1	0	Somewhat true	Very True	Very True	Very True	Somewhat true	Very True	Very True	Very True	Very True	Very True	28	6	No
1773	7	men	14-19	Single, No partner	10-19	Primary	>meanhhs	1	1			1	0	0	0	0	0	Very True	Somewhat true	Very True	Very True	Very True	Somewhat true	Very True	Very True	Very True	Very True	28	7	No
1774	0	youth	20-24	Single, No partner	20-29	Secondary	<=meanhhs	1	1			1	0	0	0	1	0	Very True	Very True	Very True	Very True	Very True	Not true at all	Somewhat true	Not true at all	Very True	Very True	25	6	No
1775	1	youth	14-19	Single, No partner	10-19	Primary	<=meanhhs	1	1			1	0	0	0	1	0	Very True	Very True	Very True	Very True	Very True	Very True	Very True	Dont know	Dont know	Very True	24	8	Yes
1776	4	women	40-44	Single, No partner	30+	None	<=meanhhs	1	1			1	0	0	0	0	0	Not true at all	Very True	Very True	Not true at all	Somewhat true	Not true at all	Somewhat true	Not true at all	Somewhat true	Not true at all	17	9	Yes
1777	1	youth	20-24	Married	20-29	Primary	<=meanhhs	1	1			1	0	0	0	1	0	Very True	Very True	Very True	Very True	Very True	Very True	Very True	Very True	Very True	Very True	30	9	Yes
1778	2	youth	14-19	Single, No partner	10-19	Primary	<=meanhhs	0	3			0	0	0	0	0	0	Somewhat true	Very True	Somewhat true	Somewhat true	Very True	Dont know	Somewhat true	Somewhat true	Somewhat true	Dont know	18	1	No
1779	3	youth	14-19	Single, Non-regular partner	10-19	Primary	>meanhhs	0	3			0	0	0	0	1	0	Very True	Somewhat true	Somewhat true	Somewhat true	Somewhat true	Very True	Somewhat true	Somewhat true	Somewhat true	Somewhat true	22	4	No
1780	1	youth	20-24	Single, Non-regular partner	20-29	Primary	<=meanhhs	0	2	1		1	1	0	0	1	0	Somewhat true	Somewhat true	Somewhat true	Somewhat true	Somewhat true	Very True	Somewhat true	Somewhat true	Somewhat true	Somewhat true	21	8	Yes
1781	0	youth	20-24	Married	20-29	None	<=meanhhs	0	1			1	0	0	0	1	0	Very True	Very True	Somewhat true	Somewhat true	Somewhat true	Very True	Very True	Very True	Somewhat true	Somewhat true	25	11	Yes
1782	4	youth	20-24	Single, No partner	20-29	Secondary	>meanhhs	1	1			1	0	0	0	1	0	Very True	Very True	Very True	Very True	Very True	Very True	Very True	Somewhat true	Somewhat true	Not true at all	26	5	No
1783	3	youth	14-19	Single, No partner	10-19	Secondary	>meanhhs	0	1			1	0	0	0	0	0	Somewhat true	Very True	Very True	Very True	Very True	Not true at all	Somewhat true	Somewhat true	Somewhat true	Somewhat true	23	3	No
1784	0	youth	20-24	Single, No partner	20-29	Primary	<=meanhhs	1	1			1	0	0	0	0	0	Somewhat true	Very True	Somewhat true	Somewhat true	Somewhat true	Somewhat true	Very True	Somewhat true	Somewhat true	Somewhat true	22	7	No
1785	0	youth	14-19	Married	10-19	Primary	<=meanhhs	0	1			1	0	0	0	1	0	Somewhat true	Somewhat true	Somewhat true	Somewhat true	Somewhat true	Very True	Very True	Somewhat true	Somewhat true	Not true at all	21	4	No
1786	10	youth	20-24	Single with regular partner	20-29	Secondary	>meanhhs	1	2			0	1	0	0	1	0	Somewhat true	Very True	Very True	Dont know	Not true at all	Not true at all	Dont know	Dont know	Dont know	Dont know	10	7	No
1787	4	women	30-34	Living together	30+	Secondary	<=meanhhs	1	1			1	0	0	0	1	0	Somewhat true	Very True	Very True	Very True	Very True	Not true at all	Dont know	Somewhat true	Very True	Somewhat true	22	5	No
1788	1	youth	14-19	Married	10-19	Primary	<=meanhhs	1	1			1	0	0	0	0	0	Somewhat true	Very True	Somewhat true	Very True	Somewhat true	Very True	Somewhat true	Very True	Not true at all	Somewhat true	23	4	No
1789	5	women	35-39	Married	30+	Secondary	>meanhhs	1	1			1	0	0	0	1	0	Somewhat true	Somewhat true	Somewhat true	Somewhat true	Somewhat true	Somewhat true	Very True	Somewhat true	Somewhat true	Somewhat true	21	7	No
1790	14	youth	14-19	Single, Non-regular partner	10-19	Primary	>meanhhs	0	3			0	0	0	0	0	0	Somewhat true	Very True	Somewhat true	Very True	Somewhat true	Somewhat true	Very True	Somewhat true	Very True	Somewhat true	24	10	Yes
1791	3	women	45-59	Widowed	30+	Primary	>meanhhs	1	1			1	0	0	0	1	0	Somewhat true	Somewhat true	Somewhat true	Very True	Very True	Somewhat true	Somewhat true	Somewhat true	Very True	Very True	24	6	No
1792	1	youth	14-19	Single, No partner	10-19	None	<=meanhhs	1	3			0	0	0	0	1	0	Dont know	Dont know	Dont know	Dont know	Dont know	Dont know	Dont know	Dont know	Dont know	Dont know	0	3	No
1793	3	youth	14-19	Single, No partner	10-19	Primary	>meanhhs	1	1			1	0	0	0	1	0	Very True	Not true at all	Not true at all	Somewhat true	Very True	Very True	Very True	Not true at all	Very True	Not true at all	21	8	Yes
1794	0	men	14-19	Single, No partner	10-19	Primary	<=meanhhs	1	99			0	0	0	0	0	0	Dont know	Dont know	Dont know	Dont know	Dont know	Dont know	Dont know	Dont know	Dont know	Dont know	0	1	No
1795	3	men	14-19	Single, No partner	10-19	Primary	>meanhhs	0	99			0	0	0	0	0	0	Very True	Very True	Very True	Very True	Very True	Dont know	Dont know	Dont know	Dont know	Dont know	15	3	No
1796	3	youth	14-19	Single, Non-regular partner	10-19	Secondary	>meanhhs	1	1			1	0	0	0	1	0	Very True	Very True	Somewhat true	Somewhat true	Somewhat true	Very True	Very True	Very True	Somewhat true	Somewhat true	25	9	Yes
1797	2	men	20-24	Single, No partner	20-29	Secondary	>meanhhs	1	1			1	0	0	0	1	0	Very True	Not true at all	Somewhat true	Not true at all	Not true at all	Somewhat true	Not true at all	Not true at all	Very True	Dont know	15	7	No
1798	0	men	45-59	Divorced/Separated	30+	Primary	<=meanhhs	1	1	2		1	1	0	0	1	0	Somewhat true	Somewhat true	Somewhat true	Somewhat true	Somewhat true	Somewhat true	Somewhat true	Very True	Somewhat true	Somewhat true	21	8	Yes
1799	2	youth	14-19	Single, No partner	10-19	Primary	>meanhhs	0	3			0	0	0	0	0	0	Dont know	Dont know	Dont know	Dont know	Dont know	Dont know	Dont know	Dont know	Dont know	Dont know	0	0	No
1800	4	men	45-59	Married	30+	Primary	>meanhhs	1	1			1	0	0	0	1	0	Somewhat true	Somewhat true	Somewhat true	Somewhat true	Somewhat true	Very True	Somewhat true	Somewhat true	Somewhat true	Somewhat true	21	6	No
1801	3	youth	14-19	Single, No partner	10-19	Secondary	>meanhhs	1	1			1	0	0	0	1	0	Very True	Very True	Very True	Very True	Very True	Very True	Very True	Very True	Very True	Very True	30	6	No
1802	0	youth	20-24	Single, No partner	20-29	Secondary	<=meanhhs	0	1			1	0	0	0	0	0	Very True	Very True	Very True	Very True	Very True	Very True	Very True	Very True	Very True	Very True	30	2	No
1803	12	youth	20-24	Married	20-29	Primary	>meanhhs	1	1			1	0	0	0	1	0	Not true at all	Very True	Very True	Not true at all	Not true at all	Not true at all	Not true at all	Not true at all	Somewhat true	Not true at all	15	9	Yes
1804	4	women	25-29	Married	20-29	Primary	>meanhhs	1	1			1	0	0	0	1	0	Very True	Somewhat true	Very True	Somewhat true	Very True	Somewhat true	Very True	Very True	Somewhat true	Very True	26	6	No
1805	2	youth	20-24	Married	20-29	Primary	>meanhhs	1	1			1	0	0	0	0	0	Very True	Very True	Very True	Very True	Very True	Not true at all	Very True	Very True	Very True	Very True	28	6	No
1806	2	youth	20-24	Married	20-29	Primary	<=meanhhs	1	1			1	0	0	0	0	0	Very True	Very True	Very True	Very True	Very True	Very True	Very True	Very True	Very True	Very True	30	6	No
1807	5	men	14-19	Single, No partner	10-19	Secondary	>meanhhs	1	1			1	0	0	0	1	0	Very True	Very True	Very True	Very True	Very True	Very True	Very True	Very True	Very True	Very True	30	14	Yes
1808	1	men	45-59	Widowed	30+	Primary	<=meanhhs	1	1	2		1	1	0	0	1	0	Very True	Very True	Very True	Very True	Very True	Somewhat true	Somewhat true	Somewhat true	Somewhat true	Not true at all	24	9	Yes
1809	1	youth	20-24	Single, No partner	20-29	Primary	<=meanhhs	1	1			1	0	0	0	1	0	Very True	Dont know	Dont know	Dont know	Dont know	Very True	Very True	Very True	Very True	Very True	18	4	No
1810	2	women	45-59	Single, No partner	30+	None	>meanhhs	1	1			1	0	0	0	1	0	Very True	Very True	Very True	Very True	Very True	Very True	Very True	Very True	Very True	Very True	30	8	Yes
1811	1	youth	20-24	Single, No partner	20-29	Secondary	>meanhhs	1	1			1	0	0	0	1	0	Somewhat true	Somewhat true	Somewhat true	Somewhat true	Somewhat true	Very True	Very True	Somewhat true	Very True	Very True	24	6	No
1812	1	men	20-24	Single, No partner	20-29	Primary	<=meanhhs	1	1			1	0	0	0	1	0	Very True	Very True	Very True	Somewhat true	Somewhat true	Very True	Very True	Very True	Somewhat true	Somewhat true	26	5	No
1813	5	youth	14-19	Single, No partner	10-19	Primary	>meanhhs	0	2			0	1	0	0	0	0	Dont know	Dont know	Dont know	Dont know	Dont know	Dont know	Dont know	Dont know	Dont know	Dont know	0	2	No
1814	0	youth	14-19	Single with regular partner	10-19	Secondary	<=meanhhs	0	1			1	0	0	0	1	0	Very True	Somewhat true	Very True	Very True	Very True	Very True	Very True	Somewhat true	Very True	Somewhat true	27	10	Yes
1815	2	women	30-34	Married	30+	Above secondary	<=meanhhs	1	1			1	0	0	0	1	0	Very True	Very True	Very True	Very True	Very True	Very True	Very True	Very True	Very True	Very True	30	7	No
1816	2	youth	14-19	Single, No partner	10-19	Primary	>meanhhs	0	1			1	0	0	0	1	0	Not true at all	Not true at all	Not true at all	Somewhat true	Somewhat true	Not true at all	Not true at all	Not true at all	Not true at all	Not true at all	12	2	No
1817	1	youth	14-19	Single, No partner	10-19	Secondary	>meanhhs	1	1			1	0	0	0	1	0	Somewhat true	Somewhat true	Not true at all	Not true at all	Not true at all	Somewhat true	Somewhat true	Not true at all	Not true at all	Not true at all	14	7	No
1818	1	youth	20-24	Married	20-29	Primary	<=meanhhs	1	1			1	0	0	0	1	0	Very True	Very True	Very True	Very True	Very True	Very True	Very True	Very True	Very True	Very True	30	5	No
1819	0	men	20-24	Single with regular partner	20-29	Primary	<=meanhhs	1	1			1	0	0	0	1	0	Somewhat true	Very True	Somewhat true	Somewhat true	Very True	Very True	Very True	Not true at all	Very True	Very True	25	7	No
1820	2	youth	14-19	Single, No partner	10-19	Secondary	>meanhhs	0	3	1		1	0	0	0	1	0	Very True	Very True	Very True	Very True	Very True	Somewhat true	Very True	Somewhat true	Very True	Somewhat true	27	4	No
1821	1	women	20-24	Married	20-29	Secondary	<=meanhhs	1	1			1	0	0	0	0	0	Somewhat true	Very True	Somewhat true	Somewhat true	Somewhat true	Somewhat true	Somewhat true	Somewhat true	Very True	Very True	23	9	Yes
1822	4	youth	20-24	Living together	20-29	Primary	>meanhhs	1	1			1	0	0	0	0	0	Very True	Very True	Very True	Very True	Very True	Very True	Very True	Very True	Very True	Very True	30	4	No
1823	7	youth	14-19	Single, No partner	10-19	Secondary	>meanhhs	0	2			0	1	0	0	1	0	Somewhat true	Dont know	Dont know	Dont know	Dont know	Somewhat true	Dont know	Dont know	Dont know	Dont know	4	5	No
1824	3	youth	14-19	Single, No partner	10-19	Secondary	>meanhhs	1	1	2		1	1	0	0	1	0	Somewhat true	Somewhat true	Somewhat true	Somewhat true	Somewhat true	Somewhat true	Somewhat true	Somewhat true	Somewhat true	Somewhat true	20	11	Yes
1825	4	women	25-29	Married	20-29	Primary	>meanhhs	0	2			0	1	0	0	0	0	Dont know	Dont know	Dont know	Dont know	Dont know	Somewhat true	Somewhat true	Somewhat true	Somewhat true	Somewhat true	10	3	No
1826	0	youth	20-24	Married	20-29	Primary	<=meanhhs	0	2			0	1	0	0	0	0	Very True	Somewhat true	Somewhat true	Somewhat true	Somewhat true	Dont know	Dont know	Dont know	Dont know	Dont know	11	1	No
1827	2	youth	14-19	Single, No partner	10-19	Secondary	>meanhhs	1	1			1	0	0	0	1	0	Very True	Very True	Very True	Very True	Somewhat true	Very True	Very True	Somewhat true	Very True	Very True	28	7	No
1828	0	youth	14-19	Married	10-19	Primary	<=meanhhs	0	1			1	0	0	0	0	0	Dont know	Dont know	Dont know	Dont know	Dont know	Dont know	Dont know	Dont know	Dont know	Dont know	0	1	No
1829	0	youth	20-24	Single, No partner	20-29	None	<=meanhhs	0	1	2		1	1	0	0	0	0	Somewhat true	Very True	Somewhat true	Not true at all	Somewhat true	Dont know	Dont know	Dont know	Dont know	Dont know	10	3	No
1830	4	men	40-44	Married	30+	Primary	>meanhhs	1	1			1	0	0	0	1	0	Very True	Very True	Very True	Very True	Very True	Very True	Somewhat true	Somewhat true	Very True	Very True	28	7	No
1831	0	youth	14-19	Widowed	10-19	Primary	<=meanhhs	0	1			1	0	0	0	1	0	Very True	Very True	Very True	Very True	Very True	Very True	Very True	Very True	Very True	Very True	30	4	No
1832	3	women	45-59	Married	30+	Primary	>meanhhs	1	1			1	0	0	0	1	0	Very True	Very True	Very True	Very True	Very True	Very True	Very True	Very True	Very True	Very True	30	7	No
1833	0	women	30-34	Married	30+	None	<=meanhhs	1	1			1	0	0	0	0	0	Very True	Very True	Very True	Very True	Very True	Very True	Very True	Very True	Very True	Very True	30	13	Yes
1834	1	men	20-24	Married	20-29	Primary	<=meanhhs	1	1			1	0	0	0	0	0	Somewhat true	Somewhat true	Very True	Somewhat true	Somewhat true	Very True	Somewhat true	Somewhat true	Somewhat true	Somewhat true	22	7	No
1835	4	youth	20-24	Married	20-29	Primary	>meanhhs	0	1			1	0	0	0	0	0	Somewhat true	Somewhat true	Somewhat true	Somewhat true	Somewhat true	Dont know	Dont know	Somewhat true	Somewhat true	Somewhat true	16	2	No
1836	3	men	45-59	Married	30+	Above secondary	>meanhhs	1	1			1	0	0	0	1	0	Very True	Somewhat true	Very True	Somewhat true	Somewhat true	Somewhat true	Somewhat true	Not true at all	Dont know	Not true at all	18	9	Yes
1837	2	women	40-44	Married	30+	None	>meanhhs	1	1			1	0	0	0	1	0	Dont know	Dont know	Dont know	Dont know	Dont know	Very True	Somewhat true	Somewhat true	Somewhat true	Somewhat true	11	7	No
1838	3	youth	14-19	Single, No partner	10-19	Primary	>meanhhs	0	1			1	0	0	0	1	0	Somewhat true	Somewhat true	Somewhat true	Not true at all	Somewhat true	Somewhat true	Not true at all	Not true at all	Somewhat true	Somewhat true	17	5	No
1839	4	youth	14-19	Single, No partner	10-19	Primary	>meanhhs	0	1			1	0	0	0	0	0	Somewhat true	Somewhat true	Somewhat true	Not true at all	Somewhat true	Dont know	Dont know	Dont know	Dont know	Dont know	9	3	No
1840	2	women	40-44	Married	30+	Primary	>meanhhs	1	1			1	0	0	0	1	0	Somewhat true	Somewhat true	Somewhat true	Somewhat true	Somewhat true	Somewhat true	Somewhat true	Somewhat true	Somewhat true	Somewhat true	20	7	No
1841	4	youth	20-24	Single with regular partner	20-29	Secondary	>meanhhs	1	1			1	0	0	0	1	0	Very True	Very True	Very True	Somewhat true	Somewhat true	Very True	Very True	Very True	Very True	Very True	28	11	Yes
1842	8	youth	14-19	Married	10-19	Primary	>meanhhs	0	1	3		1	0	0	0	1	0	Very True	Very True	Very True	Very True	Very True	Very True	Very True	Very True	Very True	Very True	30	2	No
1843	2	youth	20-24	Single, No partner	20-29	Primary	>meanhhs	0	1			1	0	0	0	1	0	Somewhat true	Somewhat true	Somewhat true	Somewhat true	Somewhat true	Somewhat true	Somewhat true	Somewhat true	Somewhat true	Somewhat true	20	5	No
1844	1	women	20-24	Married	20-29	Secondary	<=meanhhs	1	1			1	0	0	0	1	0	Somewhat true	Very True	Very True	Somewhat true	Very True	Very True	Very True	Very True	Very True	Very True	28	10	Yes
1845	0	men	20-24	Married	20-29	Primary	<=meanhhs	1	1			1	0	0	0	1	0	Very True	Very True	Very True	Very True	Very True	Very True	Very True	Very True	Very True	Very True	30	5	No
1846	4	youth	14-19	Single, No partner	10-19	Secondary	>meanhhs	1	1			1	0	0	0	1	0	Somewhat true	Somewhat true	Somewhat true	Somewhat true	Somewhat true	Dont know	Dont know	Dont know	Dont know	Dont know	10	6	No
1847	2	youth	14-19	Single, No partner	10-19	Secondary	>meanhhs	1	1			1	0	0	0	1	0	Very True	Very True	Very True	Dont know	Somewhat true	Somewhat true	Very True	Somewhat true	Very True	Somewhat true	23	6	No
1848	1	youth	14-19	Single, Non-regular partner	10-19	Primary	<=meanhhs	0	3	1		1	0	0	0	1	0	Somewhat true	Very True	Very True	Dont know	Dont know	Very True	Very True	Very True	Very True	Dont know	20	8	Yes
1849	1	youth	20-24	Single, No partner	20-29	Secondary	<=meanhhs	1	1			1	0	0	0	0	0	Dont know	Dont know	Dont know	Dont know	Dont know	Very True	Not true at all	Somewhat true	Somewhat true	Somewhat true	10	3	No
1850	2	youth	14-19	Single, No partner	10-19	Primary	<=meanhhs	0	3			0	0	0	0	0	0	Very True	Dont know	Very True	Very True	Dont know	Not true at all	Dont know	Dont know	Very True	Very True	16	2	No
1851	5	men	35-39	Married	30+	Secondary	>meanhhs	1	1			1	0	0	0	1	0	Very True	Very True	Very True	Somewhat true	Dont know	Somewhat true	Very True	Not true at all	Very True	Somewhat true	22	6	No
1852	0	women	40-44	Widowed	30+	None	>meanhhs	1	2	1		1	1	0	0	1	0	Very True	Very True	Very True	Very True	Very True	Somewhat true	Very True	Very True	Dont know	Very True	26	11	Yes
1853	2	men	20-24	Married	20-29	Primary	<=meanhhs	1	1			1	0	0	0	1	0	Not true at all	Not true at all	Not true at all	Very True	Very True	Not true at all	Not true at all	Not true at all	Very True	Very True	18	10	Yes
1854	3	men	35-39	Married	30+	Primary	>meanhhs	1	1			1	0	0	0	1	0	Very True	Very True	Not true at all	Very True	Very True	Very True	Very True	Very True	Very True	Very True	28	6	No
1855	6	women	30-34	Married	30+	Primary	>meanhhs	1	1			1	0	0	0	1	0	Somewhat true	Very True	Not true at all	Somewhat true	Very True	Very True	Somewhat true	Not true at all	Very True	Not true at all	21	10	Yes
1856	3	youth	14-19	Single, No partner	10-19	Primary	>meanhhs	0	3			0	0	0	0	0	0	Dont know	Dont know	Dont know	Dont know	Dont know	Dont know	Dont know	Dont know	Dont know	Dont know	0	3	No
1857	0	women	14-19	Married	10-19	Primary	<=meanhhs	1	1	2		1	1	0	0	1	0	Somewhat true	Somewhat true	Very True	Very True	Very True	Very True	Very True	Very True	Very True	Very True	28	14	Yes
1858	1	youth	20-24	Single, No partner	20-29	Primary	>meanhhs	1	1			1	0	0	0	0	0	Somewhat true	Somewhat true	Somewhat true	Very True	Somewhat true	Very True	Somewhat true	Somewhat true	Somewhat true	Very True	23	5	No
1859	0	men	40-44	Married	30+	Primary	<=meanhhs	1	1			1	0	0	0	1	0	Somewhat true	Not true at all	Not true at all	Somewhat true	Dont know	Very True	Very True	Very True	Very True	Very True	21	8	Yes
1860	4	men	40-44	Married	30+	Secondary	>meanhhs	1	1			1	0	0	0	1	0	Very True	Very True	Very True	Very True	Very True	Very True	Very True	Very True	Very True	Very True	30	5	No
1861	0	youth	14-19	Single with regular partner	10-19	Primary	>meanhhs	1	1			1	0	0	0	1	0	Somewhat true	Somewhat true	Somewhat true	Somewhat true	Somewhat true	Somewhat true	Somewhat true	Somewhat true	Somewhat true	Somewhat true	20	10	Yes
1862	3	youth	14-19	Single, No partner	10-19	Primary	>meanhhs	0	2			0	1	0	0	1	0	Very True	Somewhat true	Somewhat true	Dont know	Not true at all	Very True	Somewhat true	Not true at all	Not true at all	Somewhat true	17	10	Yes
1863	1	youth	20-24	Married	20-29	Primary	<=meanhhs	1	1			1	0	0	0	1	0	Somewhat true	Somewhat true	Somewhat true	Somewhat true	Somewhat true	Somewhat true	Somewhat true	Somewhat true	Somewhat true	Somewhat true	20	5	No
1864	0	men	30-34	Single, No partner	30+	Above secondary	<=meanhhs	1	1			1	0	0	0	1	0	Somewhat true	Somewhat true	Somewhat true	Somewhat true	Somewhat true	Very True	Very True	Very True	Very True	Very True	25	6	No
1865	1	women	20-24	Married	20-29	Primary	<=meanhhs	0	1			1	0	0	0	1	0	Very True	Very True	Very True	Very True	Very True	Very True	Very True	Very True	Very True	Very True	30	5	No
1866	6	youth	14-19	Single, No partner	10-19	Secondary	>meanhhs	1	1	3		1	0	0	0	1	0	Dont know	Somewhat true	Very True	Somewhat true	Dont know	Somewhat true	Dont know	Not true at all	Dont know	Dont know	10	6	No
1867	1	men	45-59	Married	30+	Secondary	<=meanhhs	0	1	2		1	1	0	0	1	0	Somewhat true	Very True	Somewhat true	Somewhat true	Very True	Very True	Very True	Very True	Very True	Very True	27	12	Yes
1868	6	youth	14-19	Single, No partner	10-19	Primary	>meanhhs	0	1			1	0	0	0	0	0	Dont know	Very True	Very True	Very True	Very True	Somewhat true	Very True	Very True	Dont know	Dont know	20	6	No
1869	3	men	35-39	Married	30+	Primary	>meanhhs	1	1			1	0	0	0	1	0	Very True	Very True	Very True	Very True	Very True	Very True	Very True	Very True	Very True	Very True	30	6	No
1870	10	youth	14-19	Single, No partner	10-19	Primary	>meanhhs	0	3			0	0	0	0	0	0	Dont know	Dont know	Dont know	Dont know	Dont know	Dont know	Dont know	Dont know	Dont know	Dont know	0	0	No
1871	3	men	35-39	Married	30+	Primary	<=meanhhs	1	1			1	0	0	0	1	0	Somewhat true	Very True	Somewhat true	Somewhat true	Somewhat true	Very True	Very True	Somewhat true	Somewhat true	Somewhat true	23	6	No
1872	1	youth	14-19	Single, No partner	10-19	Primary	<=meanhhs	0	1			1	0	0	0	0	0	Not true at all	Not true at all	Not true at all	Very True	Not true at all	Very True	Not true at all	Somewhat true	Very True	Not true at all	17	3	No
1873	3	youth	14-19	Single, No partner	10-19	Primary	>meanhhs	1	1			1	0	0	0	1	0	Somewhat true	Somewhat true	Very True	Somewhat true	Somewhat true	Very True	Very True	Somewhat true	Somewhat true	Not true at all	22	9	Yes
1874	0	women	35-39	Single, Non-regular partner	30+	Primary	<=meanhhs	1	1			1	0	0	0	1	0	Very True	Very True	Very True	Not true at all	Not true at all	Very True	Very True	Very True	Very True	Very True	26	5	No
1875	1	youth	14-19	Single, No partner	10-19	Primary	<=meanhhs	1	1			1	0	0	0	0	0	Somewhat true	Somewhat true	Not true at all	Somewhat true	Not true at all	Very True	Somewhat true	Somewhat true	Very True	Somewhat true	20	5	No
1876	1	women	45-59	Living together	30+	None	<=meanhhs	0	1			1	0	0	0	1	0	Somewhat true	Not true at all	Dont know	Somewhat true	Dont know	Dont know	Dont know	Dont know	Dont know	Dont know	5	9	Yes
1877	1	youth	14-19	Married	10-19	Primary	<=meanhhs	1	1			1	0	0	0	1	0	Somewhat true	Somewhat true	Somewhat true	Somewhat true	Somewhat true	Very True	Very True	Very True	Very True	Very True	25	7	No
1878	5	youth	14-19	Single, No partner	10-19	Secondary	>meanhhs	1	1			1	0	0	0	1	0	Very True	Very True	Very True	Very True	Very True	Very True	Very True	Very True	Very True	Very True	30	7	No
1879	3	women	25-29	Married	20-29	Primary	<=meanhhs	1	1			1	0	0	0	0	0	Dont know	Dont know	Dont know	Dont know	Dont know	Dont know	Dont know	Dont know	Dont know	Dont know	0	3	No
1880	0	youth	14-19	Single, No partner	10-19	Primary	<=meanhhs	0	3			0	0	0	0	0	0	Not true at all	Somewhat true	Dont know	Dont know	Dont know	Not true at all	Somewhat true	Somewhat true	Not true at all	Dont know	9	2	No
1881	3	men	30-34	Married	30+	Secondary	>meanhhs	1	1			1	0	0	0	1	0	Somewhat true	Somewhat true	Somewhat true	Very True	Very True	Very True	Very True	Very True	Somewhat true	Not true at all	24	6	No
1882	2	youth	14-19	Single, No partner	10-19	Primary	>meanhhs	0	1			1	0	0	0	0	0	Very True	Very True	Very True	Very True	Very True	Very True	Very True	Very True	Very True	Very True	30	4	No
1883	2	youth	14-19	Single, No partner	10-19	Secondary	>meanhhs	1	1			1	0	0	0	1	0	Very True	Very True	Very True	Very True	Very True	Very True	Very True	Somewhat true	Very True	Very True	29	9	Yes
1884	5	men	45-59	Married	30+	Primary	>meanhhs	1	1			1	0	0	0	1	0	Very True	Very True	Very True	Very True	Very True	Very True	Very True	Very True	Very True	Very True	30	11	Yes
1885	1	youth	14-19	Single, No partner	10-19	Primary	<=meanhhs	1	1			1	0	0	0	1	0	Very True	Very True	Very True	Very True	Very True	Very True	Very True	Very True	Very True	Very True	30	5	No
1886	1	youth	14-19	Single, No partner	10-19	Primary	<=meanhhs	1	1			1	0	0	0	0	0	Very True	Very True	Very True	Very True	Very True	Very True	Somewhat true	Very True	Very True	Very True	29	6	No
1887	0	women	20-24	Single with regular partner	20-29	Secondary	<=meanhhs	0	1			1	0	0	0	0	0	Very True	Very True	Very True	Very True	Very True	Dont know	Somewhat true	Dont know	Dont know	Dont know	17	3	No
1888	4	women	30-34	Living together	30+	Primary	>meanhhs	1	1			1	0	0	0	0	0	Somewhat true	Somewhat true	Somewhat true	Very True	Very True	Not true at all	Dont know	Dont know	Dont know	Dont know	13	4	No
1889	7	women	35-39	Single, Non-regular partner	30+	Primary	>meanhhs	0	1	99		1	0	0	0	1	0	Very True	Very True	Very True	Very True	Somewhat true	Very True	Very True	Somewhat true	Very True	Very True	28	8	Yes
1890	3	men	25-29	Married	20-29	Primary	>meanhhs	1	1			1	0	0	0	1	0	Somewhat true	Somewhat true	Not true at all	Somewhat true	Very True	Very True	Somewhat true	Not true at all	Very True	Somewhat true	21	9	Yes
1891	1	youth	14-19	Single, No partner	10-19	Primary	<=meanhhs	1	1			1	0	0	0	0	0	Dont know	Dont know	Somewhat true	Somewhat true	Somewhat true	Dont know	Somewhat true	Dont know	Dont know	Dont know	8	3	No
1892	2	men	25-29	Married	20-29	Primary	<=meanhhs	1	1			1	0	0	0	1	0	Somewhat true	Very True	Somewhat true	Somewhat true	Somewhat true	Somewhat true	Somewhat true	Somewhat true	Very True	Somewhat true	22	6	No
1893	4	men	30-34	Married	30+	Secondary	>meanhhs	1	1			1	0	0	0	1	0	Somewhat true	Very True	Somewhat true	Very True	Somewhat true	Not true at all	Very True	Somewhat true	Very True	Very True	24	5	No
1894	7	youth	14-19	Single, No partner	10-19	Primary	>meanhhs	1	1			1	0	0	0	0	0	Very True	Very True	Very True	Very True	Very True	Very True	Very True	Very True	Very True	Very True	30	4	No
1895	1	women	25-29	Married	20-29	Secondary	<=meanhhs	1	1	2		1	1	0	0	1	0	Very True	Very True	Very True	Very True	Very True	Very True	Very True	Very True	Very True	Very True	30	8	Yes
1896	2	youth	20-24	Single, No partner	20-29	Primary	>meanhhs	1	3			0	0	0	0	1	0	Somewhat true	Somewhat true	Very True	Very True	Dont know	Very True	Somewhat true	Very True	Somewhat true	Somewhat true	22	8	Yes
1897	5	women	35-39	Married	30+	Secondary	>meanhhs	1	99			0	0	0	0	1	0	Very True	Very True	Somewhat true	Somewhat true	Somewhat true	Very True	Very True	Somewhat true	Somewhat true	Somewhat true	24	7	No
1898	1	youth	20-24	Single, No partner	20-29	Primary	<=meanhhs	1	1	2		1	1	0	0	0	0	Dont know	Dont know	Dont know	Dont know	Dont know	Dont know	Dont know	Dont know	Dont know	Dont know	0	6	No
1899	2	youth	14-19	Single with regular partner	10-19	Primary	>meanhhs	1	1			1	0	0	0	1	0	Somewhat true	Somewhat true	Somewhat true	Somewhat true	Somewhat true	Somewhat true	Somewhat true	Somewhat true	Somewhat true	Somewhat true	20	14	Yes
1900	1	men	35-39	Married	30+	Primary	>meanhhs	1	1			1	0	0	0	1	0	Somewhat true	Somewhat true	Somewhat true	Somewhat true	Somewhat true	Somewhat true	Somewhat true	Somewhat true	Somewhat true	Somewhat true	20	5	No
1901	0	youth	20-24	Married	20-29	Primary	<=meanhhs	1	2			0	1	0	0	1	0	Somewhat true	Somewhat true	Somewhat true	Somewhat true	Somewhat true	Somewhat true	Very True	Very True	Very True	Very True	24	5	No
1902	0	men	30-34	Married	30+	Primary	<=meanhhs	1	1			1	0	0	0	1	0	Somewhat true	Somewhat true	Somewhat true	Somewhat true	Somewhat true	Somewhat true	Somewhat true	Somewhat true	Very True	Very True	22	11	Yes
1903	1	youth	14-19	Single, No partner	10-19	Secondary	>meanhhs	0	1			1	0	0	0	1	0	Very True	Very True	Somewhat true	Somewhat true	Somewhat true	Somewhat true	Somewhat true	Not true at all	Somewhat true	Somewhat true	21	5	No
1904	5	youth	14-19	Single with regular partner	10-19	Secondary	>meanhhs	1	1			1	0	0	0	1	0	Very True	Very True	Very True	Very True	Very True	Very True	Somewhat true	Somewhat true	Somewhat true	Somewhat true	26	14	Yes
1905	1	youth	14-19	Single, No partner	10-19	Primary	<=meanhhs	0	3			0	0	0	0	1	0	Very True	Very True	Very True	Very True	Very True	Very True	Very True	Very True	Very True	Very True	30	2	No
1906	2	youth	20-24	Single, No partner	20-29	Secondary	>meanhhs	1	1	3		1	0	0	0	1	0	Very True	Very True	Very True	Very True	Very True	Very True	Not true at all	Very True	Very True	Very True	28	6	No
1907	2	youth	20-24	Single, No partner	20-29	Above secondary	>meanhhs	1	1			1	0	0	0	1	0	Very True	Very True	Very True	Very True	Very True	Very True	Somewhat true	Somewhat true	Somewhat true	Somewhat true	26	9	Yes
1908	3	men	40-44	Married	30+	Secondary	<=meanhhs	1	1			1	0	0	0	1	0	Very True	Very True	Very True	Very True	Very True	Somewhat true	Very True	Very True	Very True	Very True	29	9	Yes
1909	1	men	25-29	Married	20-29	Primary	<=meanhhs	1	1			1	0	0	0	1	0	Very True	Very True	Very True	Very True	Very True	Very True	Very True	Very True	Very True	Very True	30	6	No
1910	5	youth	14-19	Single, No partner	10-19	Primary	>meanhhs	0	1			1	0	0	0	1	0	Very True	Very True	Very True	Somewhat true	Somewhat true	Dont know	Very True	Somewhat true	Somewhat true	Somewhat true	22	4	No
1911	2	youth	20-24	Married	20-29	Primary	<=meanhhs	1	1			1	0	0	0	1	0	Very True	Very True	Somewhat true	Somewhat true	Very True	Very True	Very True	Very True	Very True	Very True	28	10	Yes
1912	4	men	14-19	Single, No partner	10-19	Primary	>meanhhs	1	1			1	0	0	0	0	0	Somewhat true	Very True	Very True	Somewhat true	Somewhat true	Somewhat true	Somewhat true	Somewhat true	Very True	Somewhat true	23	4	No
1913	7	men	45-59	Married	30+	Primary	>meanhhs	1	1			1	0	0	0	0	0	Very True	Somewhat true	Somewhat true	Somewhat true	Somewhat true	Very True	Very True	Somewhat true	Somewhat true	Somewhat true	23	4	No
1914	4	youth	14-19	Single, No partner	10-19	Primary	>meanhhs	0	1			1	0	0	0	0	0	Dont know	Dont know	Dont know	Dont know	Dont know	Not true at all	Not true at all	Not true at all	Not true at all	Not true at all	5	1	No
1915	2	women	35-39	Married	30+	Primary	>meanhhs	1	1			1	0	0	0	1	0	Very True	Very True	Somewhat true	Somewhat true	Very True	Very True	Somewhat true	Somewhat true	Very True	Somewhat true	25	6	No
1916	3	youth	14-19	Single, No partner	10-19	Primary	>meanhhs	0	1			1	0	0	0	0	0	Somewhat true	Somewhat true	Somewhat true	Somewhat true	Somewhat true	Somewhat true	Somewhat true	Somewhat true	Somewhat true	Somewhat true	20	1	No
1917	2	women	30-34	Married	30+	None	<=meanhhs	1	1			1	0	0	0	1	0	Very True	Somewhat true	Somewhat true	Somewhat true	Somewhat true	Very True	Somewhat true	Somewhat true	Somewhat true	Somewhat true	22	6	No
1918	1	youth	20-24	Married	20-29	Above secondary	<=meanhhs	1	1			1	0	0	0	1	0	Very True	Very True	Very True	Very True	Very True	Very True	Very True	Very True	Very True	Very True	30	8	Yes
1919	0	youth	20-24	Single, No partner	20-29	Secondary	<=meanhhs	1	1			1	0	0	0	0	0	Somewhat true	Not true at all	Dont know	Dont know	Not true at all	Not true at all	Not true at all	Not true at all	Not true at all	Not true at all	9	4	No
1920	4	youth	20-24	Single, No partner	20-29	Secondary	>meanhhs	1	1			1	0	0	0	1	0	Somewhat true	Very True	Very True	Somewhat true	Not true at all	Not true at all	Somewhat true	Not true at all	Not true at all	Not true at all	17	12	Yes
1921	5	women	45-59	Married	30+	Secondary	>meanhhs	0	99			0	0	0	0	1	0	Dont know	Dont know	Dont know	Dont know	Dont know	Dont know	Dont know	Dont know	Dont know	Dont know	0	3	No
1922	2	youth	20-24	Married	20-29	Primary	<=meanhhs	1	1			1	0	0	0	1	0	Very True	Very True	Very True	Very True	Very True	Very True	Very True	Very True	Somewhat true	Somewhat true	28	7	No
1923	0	youth	20-24	Single, Non-regular partner	20-29	Primary	<=meanhhs	1	3			0	0	0	0	1	0	Not true at all	Not true at all	Somewhat true	Somewhat true	Somewhat true	Somewhat true	Not true at all	Somewhat true	Very True	Somewhat true	18	4	No
1924	5	women	35-39	Divorced/Separated	30+	Primary	>meanhhs	0	1			1	0	0	0	1	0	Very True	Very True	Very True	Very True	Very True	Very True	Very True	Very True	Very True	Very True	30	8	Yes
1925	0	youth	20-24	Single, Non-regular partner	20-29	Secondary	<=meanhhs	1	1			1	0	0	0	1	0	Very True	Very True	Somewhat true	Very True	Somewhat true	Very True	Very True	Very True	Very True	Very True	28	8	Yes
1926	3	women	25-29	Married	20-29	Primary	<=meanhhs	1	1			1	0	0	0	1	0	Somewhat true	Somewhat true	Somewhat true	Somewhat true	Not true at all	Very True	Somewhat true	Somewhat true	Very True	Somewhat true	21	12	Yes
1927	2	men	35-39	Married	30+	Above secondary	<=meanhhs	1	1	1		1	0	0	0	0	0	Somewhat true	Very True	Very True	Somewhat true	Somewhat true	Somewhat true	Somewhat true	Not true at all	Not true at all	Very True	21	4	No
1928	5	youth	20-24	Single, Non-regular partner	20-29	Primary	>meanhhs	1	1			1	0	0	0	1	0	Very True	Very True	Very True	Somewhat true	Very True	Very True	Very True	Very True	Somewhat true	Very True	28	5	No
1929	3	youth	20-24	Single with regular partner	20-29	Secondary	>meanhhs	1	1			1	0	0	0	1	0	Somewhat true	Very True	Very True	Somewhat true	Somewhat true	Somewhat true	Somewhat true	Somewhat true	Somewhat true	Somewhat true	22	5	No
1930	9	women	20-24	Married	20-29	Primary	>meanhhs	0	1			1	0	0	0	0	0	Very True	Very True	Very True	Very True	Very True	Very True	Very True	Very True	Very True	Very True	30	2	No
1931	0	youth	14-19	Single, No partner	10-19	Primary	<=meanhhs	1	1			1	0	0	0	0	0	Very True	Somewhat true	Very True	Somewhat true	Very True	Somewhat true	Somewhat true	Very True	Somewhat true	Very True	25	3	No
1932	5	youth	14-19	Single, No partner	10-19	Secondary	>meanhhs	1	1			1	0	0	0	1	0	Somewhat true	Very True	Somewhat true	Somewhat true	Very True	Not true at all	Somewhat true	Somewhat true	Somewhat true	Somewhat true	21	7	No
1933	6	youth	20-24	Single, No partner	20-29	Above secondary	>meanhhs	1	3			0	0	0	0	1	0	Very True	Very True	Very True	Very True	Very True	Very True	Very True	Very True	Very True	Very True	30	4	No
1934	6	youth	20-24	Single with regular partner	20-29	Primary	>meanhhs	1	1			1	0	0	0	1	0	Somewhat true	Somewhat true	Not true at all	Not true at all	Not true at all	Not true at all	Not true at all	Not true at all	Not true at all	Not true at all	12	5	No
1935	2	youth	20-24	Single, No partner	20-29	Primary	>meanhhs	1	1			1	0	0	0	0	0	Very True	Very True	Very True	Very True	Very True	Very True	Very True	Very True	Very True	Very True	30	8	Yes
1936	0	youth	20-24	Married	20-29	Primary	<=meanhhs	1	3			0	0	0	0	0	0	Somewhat true	Very True	Somewhat true	Very True	Somewhat true	Very True	Somewhat true	Very True	Very True	Somewhat true	25	4	No
1937	4	men	45-59	Married	30+	Primary	>meanhhs	1	1	2		1	1	0	0	1	0	Very True	Very True	Very True	Very True	Very True	Very True	Very True	Very True	Very True	Very True	30	15	Yes
1938	0	women	20-24	Married	20-29	Primary	<=meanhhs	1	1			1	0	0	0	1	0	Not true at all	Somewhat true	Somewhat true	Somewhat true	Somewhat true	Very True	Very True	Somewhat true	Somewhat true	Somewhat true	21	9	Yes
1939	5	youth	14-19	Single, No partner	10-19	Primary	>meanhhs	0	3			0	0	0	0	0	0	Somewhat true	Somewhat true	Very True	Somewhat true	Somewhat true	Somewhat true	Not true at all	Somewhat true	Somewhat true	Somewhat true	20	0	No
1940	1	youth	14-19	Single, No partner	10-19	Primary	>meanhhs	1	1			1	0	0	0	1	0	Very True	Very True	Very True	Very True	Very True	Very True	Very True	Very True	Very True	Very True	30	8	Yes
1941	4	women	35-39	Married	30+	Primary	>meanhhs	0	1			1	0	0	0	1	0	Very True	Very True	Very True	Very True	Very True	Very True	Very True	Very True	Very True	Very True	30	11	Yes
1942	7	men	45-59	Married	30+	Primary	>meanhhs	1	1	2		1	1	0	0	1	0	Not true at all	Very True	Very True	Very True	Very True	Very True	Very True	Very True	Very True	Very True	28	9	Yes
1943	6	youth	14-19	Single, No partner	10-19	Secondary	>meanhhs	0	3			0	0	0	0	0	0	Somewhat true	Somewhat true	Somewhat true	Somewhat true	Somewhat true	Dont know	Dont know	Dont know	Dont know	Dont know	10	0	No
1944	2	youth	20-24	Single, Non-regular partner	20-29	Primary	>meanhhs	1	1			1	0	0	0	1	0	Very True	Very True	Very True	Very True	Very True	Very True	Very True	Very True	Very True	Very True	30	7	No
1945	2	youth	20-24	Married	20-29	Primary	<=meanhhs	0	1			1	0	0	0	1	0	Somewhat true	Somewhat true	Very True	Very True	Very True	Very True	Very True	Somewhat true	Somewhat true	Very True	26	8	Yes
1946	0	youth	14-19	Single, No partner	10-19	Primary	<=meanhhs	0	1			1	0	0	0	0	0	Not true at all	Not true at all	Somewhat true	Somewhat true	Very True	Somewhat true	Very True	Very True	Very True	Very True	23	5	No
1947	3	youth	14-19	Single, No partner	10-19	Primary	>meanhhs	0	1			1	0	0	0	0	0	Very True	Very True	Very True	Very True	Very True	Very True	Very True	Very True	Very True	Very True	30	4	No
1948	2	men	30-34	Married	30+	Above secondary	<=meanhhs	1	1			1	0	0	0	1	0	Somewhat true	Very True	Somewhat true	Very True	Somewhat true	Very True	Somewhat true	Somewhat true	Somewhat true	Very True	24	6	No
1949	0	youth	20-24	Single, No partner	20-29	Secondary	<=meanhhs	1	1			1	0	0	0	1	0	Very True	Very True	Very True	Somewhat true	Somewhat true	Not true at all	Somewhat true	Somewhat true	Somewhat true	Somewhat true	22	8	Yes
1950	0	youth	20-24	Single, No partner	20-29	Secondary	<=meanhhs	0	1	2		1	1	0	0	1	0	Very True	Very True	Very True	Very True	Somewhat true	Very True	Very True	Very True	Somewhat true	Very True	28	14	Yes
1951	4	women	35-39	Married	30+	Primary	>meanhhs	1	1			1	0	0	0	1	0	Somewhat true	Somewhat true	Somewhat true	Somewhat true	Somewhat true	Somewhat true	Somewhat true	Somewhat true	Somewhat true	Somewhat true	20	12	Yes
1952	1	youth	20-24	Married	20-29	Primary	>meanhhs	1	1			1	0	0	0	1	0	Very True	Very True	Very True	Very True	Very True	Very True	Very True	Very True	Very True	Very True	30	8	Yes
1953	2	youth	14-19	Single, No partner	10-19	Secondary	>meanhhs	1	1			1	0	0	0	0	0	Dont know	Dont know	Dont know	Dont know	Dont know	Dont know	Dont know	Dont know	Dont know	Dont know	0	8	Yes
1954	2	women	20-24	Living together	20-29	Primary	<=meanhhs	1	1			1	0	0	0	1	0	Somewhat true	Somewhat true	Somewhat true	Somewhat true	Somewhat true	Somewhat true	Somewhat true	Somewhat true	Somewhat true	Somewhat true	20	5	No
1955	1	women	45-59	Widowed	30+	Primary	<=meanhhs	1	1			1	0	0	0	1	0	Very True	Somewhat true	Very True	Very True	Dont know	Very True	Somewhat true	Somewhat true	Somewhat true	Somewhat true	22	11	Yes
1956	6	men	35-39	Married	30+	Primary	>meanhhs	1	1			1	0	0	0	1	0	Very True	Very True	Very True	Very True	Very True	Very True	Very True	Very True	Very True	Very True	30	5	No
1957	1	youth	20-24	Married	20-29	Primary	<=meanhhs	1	1			1	0	0	0	0	0	Very True	Very True	Very True	Very True	Very True	Very True	Very True	Very True	Very True	Very True	30	6	No
1958	4	men	30-34	Married	30+	Primary	>meanhhs	1	1	99		1	0	0	0	1	0	Very True	Very True	Very True	Very True	Very True	Very True	Very True	Very True	Very True	Very True	30	7	No
1959	1	men	45-59	Married	30+	None	>meanhhs	1	1			1	0	0	0	1	0	Very True	Very True	Very True	Very True	Very True	Very True	Very True	Very True	Very True	Very True	30	8	Yes
1960	2	men	45-59	Married	30+	Primary	<=meanhhs	0	1			1	0	0	0	1	0	Somewhat true	Somewhat true	Somewhat true	Somewhat true	Somewhat true	Very True	Very True	Somewhat true	Somewhat true	Somewhat true	22	5	No
1961	2	women	20-24	Single with regular partner	20-29	Above secondary	>meanhhs	1	1			1	0	0	0	1	0	Somewhat true	Not true at all	Somewhat true	Not true at all	Somewhat true	Somewhat true	Not true at all	Somewhat true	Somewhat true	Not true at all	16	7	No
1962	5	youth	14-19	Single, No partner	10-19	Secondary	>meanhhs	0	1			1	0	0	0	1	0	Very True	Very True	Very True	Very True	Very True	Very True	Somewhat true	Somewhat true	Very True	Somewhat true	27	5	No
1963	0	youth	20-24	Single, No partner	20-29	Primary	<=meanhhs	0	1			1	0	0	0	1	0	Not true at all	Very True	Very True	Somewhat true	Somewhat true	Very True	Somewhat true	Somewhat true	Somewhat true	Somewhat true	22	4	No
1964	2	youth	14-19	Single, No partner	10-19	Primary	<=meanhhs	0	1			1	0	0	0	1	0	Somewhat true	Very True	Not true at all	Not true at all	Somewhat true	Somewhat true	Not true at all	Very True	Not true at all	Very True	19	4	No
1965	3	youth	14-19	Single, No partner	10-19	Secondary	>meanhhs	1	1			1	0	0	0	1	0	Very True	Very True	Very True	Somewhat true	Somewhat true	Very True	Very True	Very True	Very True	Somewhat true	27	8	Yes
1966	2	women	35-39	Divorced/Separated	30+	Primary	<=meanhhs	1	1			1	0	0	0	1	0	Very True	Very True	Very True	Somewhat true	Very True	Very True	Somewhat true	Somewhat true	Somewhat true	Very True	26	6	No
1967	3	women	40-44	Married	30+	Primary	>meanhhs	1	1			1	0	0	0	1	0	Very True	Somewhat true	Somewhat true	Somewhat true	Somewhat true	Somewhat true	Somewhat true	Somewhat true	Somewhat true	Somewhat true	21	5	No
1968	1	youth	14-19	Single, No partner	10-19	Primary	<=meanhhs	1	1			1	0	0	0	0	0	Not true at all	Not true at all	Not true at all	Not true at all	Very True	Not true at all	Very True	Not true at all	Very True	Very True	18	8	Yes
1969	0	youth	14-19	Single, No partner	10-19	Secondary	<=meanhhs	1	1			1	0	0	0	1	0	Very True	Very True	Very True	Very True	Very True	Very True	Very True	Very True	Very True	Very True	30	6	No
1970	0	youth	20-24	Single, No partner	20-29	Above secondary	<=meanhhs	1	1			1	0	0	0	1	0	Somewhat true	Somewhat true	Somewhat true	Somewhat true	Somewhat true	Very True	Somewhat true	Somewhat true	Somewhat true	Somewhat true	21	5	No
1971	3	men	25-29	Married	20-29	Secondary	<=meanhhs	1	1	2		1	1	0	0	0	0	Very True	Somewhat true	Somewhat true	Very True	Somewhat true	Very True	Somewhat true	Somewhat true	Very True	Very True	25	10	Yes
1972	3	men	20-24	Married	20-29	Primary	>meanhhs	1	1			1	0	0	0	0	0	Very True	Somewhat true	Very True	Very True	Somewhat true	Very True	Very True	Very True	Very True	Very True	28	13	Yes
1973	5	youth	14-19	Single, No partner	10-19	Primary	>meanhhs	1	1			1	0	0	0	0	0	Very True	Very True	Very True	Very True	Very True	Very True	Very True	Very True	Very True	Very True	30	4	No
1974	2	women	20-24	Married	20-29	Primary	<=meanhhs	1	1			1	0	0	0	1	0	Somewhat true	Somewhat true	Somewhat true	Somewhat true	Somewhat true	Somewhat true	Somewhat true	Somewhat true	Somewhat true	Somewhat true	20	6	No
1975	3	men	20-24	Single, No partner	20-29	Secondary	>meanhhs	1	1			1	0	0	0	1	0	Very True	Very True	Very True	Very True	Very True	Very True	Very True	Very True	Very True	Very True	30	6	No
1976	1	women	25-29	Married	20-29	Secondary	<=meanhhs	0	1			1	0	0	0	1	0	Dont know	Dont know	Dont know	Dont know	Dont know	Dont know	Dont know	Dont know	Dont know	Dont know	0	4	No
1977	2	men	14-19	Single, No partner	10-19	Secondary	<=meanhhs	1	1			1	0	0	0	1	0	Very True	Very True	Very True	Very True	Very True	Very True	Very True	Somewhat true	Very True	Somewhat true	28	8	Yes
1978	16	men	45-59	Married	30+	Primary	>meanhhs	1	1			1	0	0	0	1	0	Very True	Very True	Very True	Very True	Very True	Very True	Very True	Very True	Very True	Very True	30	9	Yes
1979	2	women	30-34	Married	30+	Above secondary	<=meanhhs	0	1			1	0	0	0	1	0	Dont know	Dont know	Dont know	Dont know	Dont know	Dont know	Dont know	Dont know	Dont know	Dont know	0	4	No
1980	4	youth	14-19	Single, No partner	10-19	Primary	>meanhhs	0	3			0	0	0	0	0	0	Dont know	Dont know	Dont know	Dont know	Not true at all	Very True	Dont know	Dont know	Dont know	Very True	7	0	No
1981	0	youth	14-19	Single, No partner	10-19	Primary	<=meanhhs	0	1			1	0	0	0	0	0	Very True	Very True	Very True	Very True	Very True	Very True	Very True	Very True	Very True	Very True	30	6	No
[truncated: 31,368 more rows]
