# Supplementary material for: Level of tuberculosis-related stigma and associated factors in Ugandan communities
Source: PLoS One. 2025 Jan 24;20(1):e0313750. doi: 10.1371/journal.pone.0313750 (PMC11761111; doi:10.1371/journal.pone.0313750)
Supplement: S1 File — (XLSX) [file pone.0313750.s004.xlsx]

## Sheet: survey
type	name	label
note	TB	KNOWLEDGE OF TUBERCULOSIS
begin group	TB_Knowldege	KNOWLEDGE OF TUBERCULOSIS
select_one yes_no2	Q501	Q501: Is it possible for someone to have both TB and HIV at the same time?
select_multiple tb_source or_other	Q502	Q502: How is TB transmitted? [PROBE AND TICK ALL APPLICABLE OPTIONS]
end group
text	Q502_other	Q502_other:Other: Specify:
begin group	Q503	Q503: What are the symptoms of TB? [PROBE AND TICK ALL MENTIONED]
select_one mention	Q503a	Q503a: Cough for 2 weeks or more
select_one mention	Q503b	Q503b: Pain in the chest
select_one mention	Q503c	Q503c: Coughing blood/sputum
select_one mention	Q503d	Q503d: Un explained weight loss
select_one mention	Q503e	Q503e: Evening fever
select_one mention	Q503f	Q503f: Sweating at night
select_one mention	Q503g	Q503g: Loss of appetite
select_one mention	Q503h	Q503h: Body weakness
select_one mention	Q503i	Q503i: Don't know
select_one mention	Q503j	Q503j: Other
text	Q503k	Q503k:Other (Specify:)
end group
begin group	Q504_Q505	Q504_Q505
select_one yes_no2	Q504	Q504: Is TB a curable disease?
select_one yes_no2	Q505a	Q505a: In your opinion, is it acceptable for a TB patient on treatment to keep changing the time of the day when they take TB medicine?
select_one yes_no2	Q505b	Q505b: In your opinion, is it acceptable for a TB patient on treatment to skip taking TB drugs when they are on TB treatment?
end group
begin group	Q506	Q506: What are the consequences/costs of not adhering to TB treatment? [PROBE AND TICK ALL APPLICABLE OPTIONS]
select_one mention	Q506a	Q506a: Get resistant TB strain
select_one mention	Q506b	Q506b: Death
select_one mention	Q506c	Q506c: Remain infectious
select_one mention	Q506d	Q506d: Don't know
select_one mention	Q506e	Q506e: Other
text	Q506f	Q506f:Other (Specify:)
end group
begin group	Q507	Q507: What would you do if you suspected a family member to have TB? [TICK ALL MENTIONED]
select_one mention	Q507a	Q507a: Take him/her for testing and treatment
select_one mention	Q507b	Q507b: Provide continuous Family care
select_one mention	Q507c	Q507c: Take preventive measures against contracting TB
select_one mention	Q507d	Q507d: Don't Know
select_one mention	Q507e	Q507e: Other
text	Q507f	Q507f:Other (Specify:)
end group
begin group	Q508	Q508: Did you have persistent cough for at least 2 weeks in the
select_one yes_no1	Q508a	Q508a: Last one month?
select_one yes_no1	Q508b	Q508b: Last six months?
select_one yes_no1	Q508c	Q508c: Last twelve months?
end group
begin group	Q509ae	Q509: How true are the following in your community? (Very True; Somewhat true; Not at all true; DK)
select_one rate	Q509a	a) If a person has TB, some members of the community will behave differently in relation to that person for the rest of their lives
select_one rate	Q509b	b) Some people feel uncomfortable when they are close to a person with TB
select_one rate	Q509c	c) Some people do not want people with TB playing with their children
select_one rate	Q509d	d) Some people with TB feel hurt with the way other people react when they learn that they have TB
select_one rate	Q509e	e) Some people with TB lose friends when they share the information that they have the disease
end group
begin group	Q509fh	Q509: How true are the following in your community? (Very True; Somewhat true; Not at all true; DK)
select_one rate	Q509f	f) Some people with TB are worried about the possibility of having AIDS too
select_one rate	Q509g	g) Some people with TB fear telling other people about their condition because other people may think they have AIDS too
select_one rate	Q509h	h) Some people with TB fear telling their families that they have the disease
select_one rate	Q509i	i) Some people with TB will carefully choose those who they will inform about their condition
select_one rate	Q509j	j) Some people with TB fear going to TB clinics because other people may see them there
end group

## Sheet: choices
list name	name	label	Region	District
sexed	3	Male
sexed	4	Female
Region	Southwestern	Southwestern
Region	Eastern	Eastern
Region	Central	Central
Region	Western	Western
Region	East_Central	East Central
Region	West_Nile	West Nile
Region	Karamoja	Karamoja
Region	Lango	Lango
Region	Acholi	Acholi
Region	Kampala	Kampala
Region	FPA	FPA
District	622	Gomba	FPA
District	515	Kalangala	Central
District	523	Kayunga	Central
District	532	Luwero	Central
District	409	Lwengo	Central
District	533	Masaka	Central
District	568	Mityana	Central
District	540	Mpigi	Central
District	541	Mubende	Central
District	542	Mukono	Central
District	544	Nakasongola	Central
District	551	Ssembabule	Central
District	416	Bugiri	East_Central
District	417	Buyende	East_Central
District	418	Iganga	East_Central
District	511	Jinja	East_Central
District	419	Kaliro	East_Central
District	420	Kamuli	East_Central
District	421	Luuka	East_Central
District	422	Mayuge	East_Central
District	423	Namayingo	East_Central
District	424	Namutumba	East_Central
District	565	Amuria	Eastern
District	571	Budaka	Eastern
District	579	Bududa	Eastern
District	567	Bukwo	Eastern
District	406	Bulambuli	Eastern
District	507	Busia	Eastern
District	557	Butaleja	Eastern
District	520	Kapchorwa	Eastern
District	522	Katakwi	Eastern
District	407	Kibuku	Eastern
District	529	Kumi	Eastern
District	405	Kween	Eastern
District	408	Manafwa	Eastern
District	536	Mbale	Eastern
District	548	Pallisa	Eastern
District	552	Sironko	Eastern
District	553	Soroti	Eastern
District	554	Tororo	Eastern
District	410	Agago	Acholi
District	414	Alebtong	Lango
District	564	Amolatar	Lango
District	570	Amuru	Acholi
District	502	Apac	Lango
District	503	Arua	West_Nile
District	575	Dokolo	Lango
District	508	Gulu	Acholi
District	527	Kitgum	Acholi
District	411	Kole	Lango
District	528	Kotido	Karamoja
District	413	Lamwo	Acholi
District	531	Lira	Lango
District	621	Moroto	Karamoja
District	545	Nebbi	West_Nile
District	412	Nwoya	Acholi
District	415	Otuke	Lango
District	572	Oyam	Lango
District	547	Pader	Acholi
District	580	Kwania	Lango
District	425	Omoro	Acholi
District	401	Buhweju	Southwestern
District	506	Bushenyi	Southwestern
District	558	Ibanda	Southwestern
District	560	Isingiro	Southwestern
District	512	Kabale	Southwestern
District	519	Kanungu	Southwestern
District	562	Kiruhura	Southwestern
District	559	Kisoro	Southwestern
District	537	Mbarara	Southwestern
District	402	Mitoma	Southwestern
District	546	Ntungamo	Southwestern
District	403	Rubirizi	Southwestern
District	550	Rukungiri	Southwestern
District	404	Sheema	Southwestern
District	514	Rubanda	Southwestern
District	561	Rukiga	Southwestern
District	509	Hoima	Western
District	513	Kabarole	Western
District	518	Kamwenge	Western
District	521	Kasese	Western
District	524	Kibaale	FPA
District	530	Kyenjojo	FPA
District	534	Masindi	Western
District	426	Bugweri	East_Central
District	581	Kazo	Southwestern
District	582	Rwampara	Southwestern
District	583	Kaberamaido	Eastern
District	701	Central Division	Kampala
District	702	Kawempe Division	Kampala
District	703	Lubaga Division	Kampala
District	704	Makindye Division	Kampala
District	705	Nakawa Division	Kampala
District	584	Rakai	FPA
District	585	Butambala	FPA
District	586	Buliisa	FPA
District	587	Kiryandongo	FPA
District	588	Kyankwanzi	FPA
District	589	Bundibujo	FPA
District	590	Kyegegwa	FPA
District	591	Ntoroko	FPA
saa	42601	Buyanga		426
saa	42602	Namalemba/Busembatia TC		426
saa	42603	Ibulanku SC / Bugweri TC		426
saa	42604	Igombe		426
saa	42605	Makuutu		426
saa	58001	Aduku SC and Aduku TC		580
saa	58002	Inomo SC		580
saa	58003	Chawente SC		580
saa	58004	Nambieso SC		580
saa	58005	Abongomola SC		580
saa	56101	Bukinda SC		561
saa	56102	Muhanga Town Council		561
saa	56103	Rwamucucu SC & Mparo Town Council		561
saa	56104	Kashambya SC		561
saa	56105	Kamwezi SC		561
saa	40101	Bihanga (Bihanga & Engaju)		401
saa	40102	Karungu (Karungu & Bitsya)		401
saa	40103	Burere (Burere & Nyakishana)		401
saa	40104	Rwengwe (Rwengwe & Nsiika TC)		401
saa	40201	Kabira (Kabira, Rurehe & Mayanja)		402
saa	40202	Mitooma (Katenga, Mitooma TC & Mitooma)		402
saa	40203	Bitereko & Kashenshero		402
saa	40204	Mutara		402
saa	40205	Kiyanga & Kanyabwanga		402
saa	40301	Kichwamba & Kirugu		403
saa	40302	Ryeru, Magambo, Rutooto & Rubirizi		403
saa	40303	Katerera, Kyabakara, Katanda & Katerera TC		403
saa	40304	Katunguru		403
saa	40401	Masheruka TC & Kigarama SC		404
saa	40402	Kagango & Kabwohe Divisions		404
saa	40403	Kashozi & Sheema Central Divisions		404
saa	40404	Bugongi TC, Shuku TC & Rugarama		404
saa	40405	Kitagata TC, Kitagata SC & Kasana SC		404
saa	40406	Kyangyenyi, Kakindo TC & Masheruka SC		404
saa	40501	Kaptum, Kwosir		405
saa	40502	Kitawoi, Benet		405
saa	40503	Kwanyiny, Moyok, Kaproron		405
saa	40504	Binyiny TC, Binyiny, Kaptoyoy		405
saa	40505	Kiriki, Ngenge		405
saa	40601	Bunambutye, Bwikhonge, Nabbongo		406
saa	40602	Bulambuli TC, Muyembe, Bukhalu		406
saa	40603	Simu, Buluganya, Bumasobo		406
saa	40604	Bulago, Lusha, Buginyanya, Masira		406
saa	40605	Bulegeni TC, Bulegeni, Sisiyi, Namisuni		406
saa	40701	Buseta, Kasasira		407
saa	40702	Kibuku TC, Tirinyi		407
saa	40703	Kibuku Rural, Kirira		407
saa	40704	Kadama, Kabweru		407
saa	40705	Kagumu, Balangira		407
saa	40801	Greater Buwagogo		408
saa	40802	Butiru (Butiru T/C, Butiru S/C, Bukhadala SC, Bunyinza TC, Bunabwana TC)		408
saa	40803	Greater Bugobero		408
saa	40804	Bukusu (Bukusu, Bukhofu, Mayanza, Sisuni, Maefe, Makenya)		408
saa	40901	NDAGWE		409
saa	40902	KISEKKA		409
saa	40903	KKINGO		409
saa	40904	KYAZANGA		409
saa	40905	LWENGO		409
saa	40906	MALONGO		409
saa	41001	LIRA PALWO / LAMIYO SC		410
saa	41002	KOTOMOR / PATONGO SC		410
saa	41003	PAIMOL / OMIYA PACWA / LAPONO SC		410
saa	41004	PATONGO TC / ADILAG SC		410
saa	41005	KALONGO TC / WOL SC		410
saa	41006	LUKOLE / PARABONGO / AGAGO TC		410
saa	41007	OMOT / ARUM SC		410
saa	41101	ALITO		411
saa	41102	ABOKE		411
saa	41103	AYER		411
saa	41104	BALA		411
saa	41105	AKALO		411
saa	41106	OKWERODOT		411
saa	41201	ALERO SUBCOUNTY		412
saa	41202	Anaka Sub county/Anaka Town Council		412
saa	41203	Koch Goma Sub County		412
saa	41204	Purongo Sub County/Purongo T/C /Got Apwoyo Sub County		412
saa	41205	Koch Lii Sub County		412
saa	41206	Lungulu Subcounty		412
saa	41301	PADIBE WEST/PADIBE EAST		413
saa	41302	MEDI-OPEI/PALOGA		413
saa	41303	LOKUNG		413
saa	41304	AGORO		413
saa	41305	PALABEK OGILI/PALABEK GEM		413
saa	41306	PALABEK KAL		413
saa	41401	ABAKO SC/AWEI		414
saa	41402	AMUGU SC		414
saa	41403	ALOI SC/AKURA		414
saa	41404	APALA SC/ABIA		414
saa	41405	OMORO SC		414
saa	41501	OKWANG		415
saa	41502	OLILIM		415
saa	41503	OTUKE TC		415
saa	41504	ORUMU		415
saa	41505	OGOR		415
saa	41506	ADWARI		415
saa	50201	Ibuje		502
saa	50202	Agulu & Akere Divisions		502
saa	50203	Chegere		502
saa	50204	Akokoro		502
saa	50205	Apac SC		502
saa	50206	Arocha & Atik Divisions		502
saa	50301	Arua Municipality		503
saa	50302	Ayivu		503
saa	50303	Madi-Okollo		503
saa	50304	Terego		503
saa	50305	Vurra		503
saa	50601	Kyamuhunga & Bitooma		506
saa	50602	Ishaka-Bushenyi Municipality		506
saa	50603	Nyabubare & Ibaare		506
saa	50604	Bumbaire & Kyeizoba		506
saa	50605	Kakanju & Kyabugimbi		506
saa	50701	Bulumbi/Debani/Buyanga		507
saa	50702	Municipality/Biteba		507
saa	50703	Masaba/Masinya/Masafu		507
saa	50704	Lumino/Manjaji/Buhehe		507
saa	50705	Lunyo/Busime		507
saa	50706	Busitema/Sikuda		507
saa	50801	LAYIBI/BARDEGE		508
saa	50802	PECHE/LAROO		508
saa	50803	PAICHO/UNYAMA		508
saa	50804	AWACH		508
saa	50805	BUNGATIRA		508
saa	50806	PATIKO/PALARO		508
saa	50901	KYANGWALI		509
saa	50902	HOIMA MUNICIPALITY		509
saa	50903	KABWOYA		509
saa	50904	KIGOLOBYA TC		509
saa	50905	KITOBA		509
saa	50906	BUHIMBA		509
saa	51101	Jinja Municipality		511
saa	51102	Buyengo/Busedde		511
saa	51103	Butagaya		511
saa	51104	Buwenge (TC & SC)		511
saa	51105	Mafubira/Bugembe		511
saa	51106	Kakira		511
saa	51107	Budondo		511
saa	51401	Ruhija		514
saa	51402	Bufundi		514
saa	51403	Ikumba / Rubanda TC		514
saa	51404	Muko		514
saa	51405	Hamurwa / Hamurwa TC		514
saa	51406	Nyamweru		514
saa	51407	Bubare		514
saa	51201	Ndorwa West 1		512
saa	51202	Ndorwa East 1		512
saa	51203	Ndorwa West 2		512
saa	51204	Ndorwa East 2		512
saa	51205	Kabale Municipality		512
saa	51301	Fort Portal Municipality		513
saa	51302	Ruteete/Kasenda/Busoro		513
saa	51303	Bukuuku/Karangura/Karambi/Mugusu		513
saa	51304	Kijura/Hakibaale/Kicwamba		513
saa	51305	Kisomoro/Kateebwa/Rubona TC/Buheesi		513
saa	51306	Rwimi/Rwimi TC/Kabiito/Kabiito TC/Kabonero		513
saa	51501	Mazinga SC		515
saa	51502	Kalangala TC/Bujumba		515
saa	51503	Mugoye		515
saa	51504	Bufumira		515
saa	51505	Kyamuswa sc/Bubeke		515
saa	51801	Kamwenge TC/Kamwenge SC/Kabambiro		518
saa	51802	Kahunge SC/Busiriba SC		518
saa	51803	Bwizi/Biguli SC		518
saa	51804	Nyabani/Kanara/Ntara SC		518
saa	51805	Buhanda/Kicheche/Mahyolo SC		518
saa	51806	Bihanga/Nkoma SC		518
saa	51901	Kihihi (Kihihi & Kihihi TC)		519
saa	51902	Kayonza & Mpungu		519
saa	51903	Kanyantorogo & Kiruma		519
saa	51904	Rugeyo & Rutenga		519
saa	51905	Kambuga & Nyamirama		519
saa	52001	Gamogo, Amukol and Chepterech		520
saa	52002	Kaserem, Kawowo and Kapsinda		520
saa	52003	Kabeywa and Munarya		520
saa	52004	Chema, Tegeres and Kapteret		520
saa	52005	Kapchorwa TC, Kaptanya and Kapchesombe		520
saa	52101	Bukonzo East		521
saa	52102	Kasese Municipality		521
saa	52103	Busongora South		521
saa	52104	Busongora North		521
saa	52105	Bukonzo West		521
saa	52201	TOROMA & KAPUJAN		522
saa	52202	KATAKWI SC/KATAKWI TC		522
saa	52203	MAGORO		522
saa	52204	NGARIAM/PALAM		522
saa	52205	USUK		522
saa	52206	ONGONGOJA		522
saa	52207	OMODOI		522
saa	52301	Galiraya		523
saa	52302	Bbaale		523
saa	52303	Kitimbwa /Kayonza		523
saa	52304	Nazigo/Kangulumira		523
saa	52305	Kayunga/Kayunga TC/Busana SC		523
saa	52401	Nyamarunda & Mugarama SC		524
saa	52402	Kabasekende & Bubango SC		524
saa	52403	Kasumbi & Kyebando SC		524
saa	52404	Bwamuramira, Mutare & Kibaale TC		524
saa	52405	Karama & Nyamarwa SC		524
saa	52701	LAGORO/KITGUM MADIT		527
saa	52702	MUCWINI/OMIYA ANYIMA		527
saa	52703	NAMOKORA/OROM		527
saa	52704	KITGUM TOWN COUNCIL		527
saa	52705	LABONGO LAYAMO/AMIDA/AKWANG		527
saa	52801	Panyangara S/C		528
saa	52802	Kotido S/C		528
saa	52803	Kacheri S/C		528
saa	52804	Rengen S/C		528
saa	52805	Kotido TC		528
saa	52806	Nakapelimoru S/C		528
saa	52901	Kumi SC and Kumi TC		529
saa	52902	Ongino SC		529
saa	52903	Atutur SC		529
saa	52904	Kanyumu SC		529
saa	52905	Mukongoro SC		529
saa	52906	Nyero SC		529
saa	53001	Kyarusozi, Kyembogo, Kigoyera SCs & Kyarusozi TC		530
saa	53002	Bugaki, Butiiti, Nyabuharwa SCs, Rugombe, Butiiti & Mbale TCs		530
saa	53003	Nyantungo, Kigarare SCs, Kyakatwire & Kyenjojo TCs		530
saa	53004	Kisojo, Kihuura, Butunduzi SCs, Kisojo & Butunduzi TCs		530
saa	53005	Katooke, Nyakisi, Nyabirongo SCs & Katooke TC		530
saa	53006	Nyankwanzi, Mabira & Kyamutunzi TCs, Butalika.		530
saa	53007	Bufunzo, Kanyegaramire, Kitega SCs & Kifuka TC		530
saa	53101	AMACH/AGALI		531
saa	53102	BARR		531
saa	53103	ADEKOKWOK/NGETTA		531
saa	53104	AGWENG/OGUR		531
saa	53105	AROMO/LIRA		531
saa	53106	LIRA MUNICIPAL COUNCIL		531
saa	53201	Luwero sc/Butuntumula		532
saa	53202	Makulubita/Nyimba		532
saa	53203	Katikamu/Bombo/Wobulenzi		532
saa	53204	Kalagala/Zirobwe		532
saa	53205	Kamila/Kkyusa/Bamunanika		532
saa	53206	Luwero TC		532
saa	53301	Masaka Municipality		533
saa	53302	Buwunga		533
saa	53303	Kyanamukaaka		533
saa	53304	Bukakata		533
saa	53305	Kabonera		533
saa	53306	Mukungwe		533
saa	53401	Kimengo		534
saa	53402	Budongo		534
saa	53403	Masindi Municipality		534
saa	53404	Bwijanga		534
saa	53405	Pakanyi		534
saa	53406	Mirya		534
saa	53601	Bufumbo, Bukonde, Bubyangu, & Lwasa		536
saa	53602	Bukiende, Busano, Lukhonge, Bumasikye, Busiu		536
saa	53603	Busoba, Bungokho, Mutoto, Bukasakya		536
saa	53604	Industrial Division		536
saa	53605	Nakaloke, & Namanyoyi		536
saa	53606	Wanale SC, & Budwale		536
saa	53607	Wanale Division and Northern Division		536
saa	53701	Nyamitanga & Kamukuzi Divisions		537
saa	53702	Biharwe & Kakiika Divisions		537
saa	53703	Bubare & Nyakayojo		537
saa	53704	Kashare & Rubaya		537
saa	53705	Bukiro & Rwanyamahembe		537
saa	53706	Kagongi & Rubindi		537
saa	53707	Kakoba Division		537
saa	54001	Mpigi TC		540
saa	54002	Muduuma/Kiringete SC		540
saa	54003	Kamengo		540
saa	54004	Buwama		540
saa	54005	Nkozi sc/Kituntu SC		540
saa	54101	Kasanda A		541
saa	54102	Kasanda B		541
saa	54103	Buwekula A		541
saa	54104	Buwekula B		541
saa	54105	OLD BUKUYA		541
saa	54106	NABAKAZI		541
saa	54107	OLD KASAMBYA		541
saa	54201	Koome S/C		542
saa	54202	Ntenjeru S/C		542
saa	54203	Mukono TC		542
saa	54204	Kyampisi S/C		542
saa	54205	Nabaale S/C		542
saa	54206	Nagojje S/C		542
saa	54207	Kasawo S/C		542
saa	54401	Kalongo sc/Kalungi SC		544
saa	54402	Kakoonge SC		544
saa	54403	Wabinyonyi SC/Nakasongola TC		544
saa	54404	Lwampanga/Lwabifuta		544
saa	54405	Nabiswere/Migyera/Nakitoma		544
saa	54501	JONAM 'A'		545
saa	54502	JONAM 'B'		545
saa	54503	PADYERE 'A'		545
saa	54504	PADYERE 'B'		545
saa	54505	PADYERE 'C'		545
saa	54601	Rugarama & Kayonza		546
saa	54602	Rubaare & Ngoma		546
saa	54603	Rwekiniro & Ruhama		546
saa	54604	Itojo, Ntungamo TC & Ntungamo		546
saa	54605	Bwongyero, Ihunga, Kibatsi & Nyabihoko		546
saa	54606	Nyakyera & Rukoni		546
saa	54701	ATANGA/LAGULI/ANGAGURA		547
saa	54702	ACHOLIBUR/LATANYA		547
saa	54703	PAJULE/LAPUL		547
saa	54704	OGOM/PADER TC		547
saa	54705	PURANGA/AWERE		547
saa	54801	Opwateta, Kibale & Kameke S/C		548
saa	54802	Kamuge, PutiPuti, Pallisa T/C & Pallisa S/C		548
saa	54803	Kasodo, Oloki & Apopong S/C		548
saa	54804	Akisim, Gogonyo, Agule & Chelekura S/C		548
saa	55001	Bugangari & Bwambara		550
saa	55002	Ruinda & Buhunga		550
saa	55003	Nyakagyeme & Rukungiri.Municipality		550
saa	55004	Byanja & Kebisoni		550
saa	55005	Nyahsenyi & Nyarshanje		550
saa	55101	Lugusuulu SC		551
saa	55102	Ntuusi/Lwemiyaga SC		551
saa	55103	Mateete TC/Mateete SC		551
saa	55104	Mijwaala/Ssembabule TC		551
saa	55105	Lwebitakuli SC		551
saa	55201	Butandiga, Bukhise, Bukhugu, Bumalimba, Bukyabo		552
saa	55202	Budadiri TC, Buchambi, Busulani, Bumasifa, Bugitimwa		552
saa	55203	Zesui, Masaba		552
saa	55204	Buyobo, Lwasa, Buteza and Bunyafa		552
saa	55205	Sironko TC, Buwalasi, Bukiyi, Nalusala and Bukulo		552
saa	55301	KATINE		553
saa	55302	GWERI		553
saa	55303	SOROTI/ARAPAI		553
saa	55304	KAMUDA		553
saa	55305	TUBUR		553
saa	55306	ASURET		553
saa	55307	WESTERN DIVISION		553
saa	55401	Tororo Municipality		554
saa	55402	Nabuyoga/Mulanda		554
saa	55403	Nagongera (SC & TC)		554
saa	55404	Kisoko/Petta/Sopsop/Paya		554
saa	55405	Mukujju/Molo/Merikit		554
saa	55406	Osukuru/Malaba/Mella/Kwapa		554
saa	55407	Rubongi/Mogola/Iyolwa		554
saa	55701	Budumba, Busabi		557
saa	55702	Busaba, Nawanjofu SC		557
saa	55703	Kaconga, Naweyo SC		557
saa	55704	Mazimasa, Himuntu Sc		557
saa	55705	Busolwe SC, Busolwe TC		557
saa	55706	Butaleja SC, Butaleja TC		557
saa	55801	Ibanda TC & Nyabuhikye		558
saa	55802	Kikyenkye & Keihangara		558
saa	55803	Bisheshe, Kashangura & Nsasi		558
saa	55804	Ishongororo, Kiijongo & Ishongororo TC		558
saa	55805	Nyamarebe & Rushango TC		558
saa	55806	Kicuzi & Rukiri		558
saa	56001	Masha, Nyamuyanja, Birere, Kabingo & Kaberebere T/C		560
saa	56002	Ngarama S/C & Isingiro T/C		560
saa	56003	Rugaga, Rushasha, Endinzi S/C & Endinzi T/C		560
saa	56004	Kabuyanda & Kabuyanda TC & Ruborogota S/C		560
saa	56005	Nyakitunda, Kikagate S/C & Ruhiira S/C		560
saa	56006	Nakivale Refugee Settlement		560
saa	56007	Kashumba S/C, Mbare, Bugango S/C & Kakamba S/C		560
saa	56201	Kanyaryeru & Kikatsi		562
saa	56202	Kinoni & Nyakashashara		562
saa	56203	Kiruhura TC & Kenshunga TC		562
saa	56204	Sanga SC & Sanga TC		562
saa	56205	Kashongi & Kitura		562
saa	56401	Awelo		564
saa	56402	Aputi		564
saa	56403	Namasale		564
saa	56404	Amolator TC		564
saa	56405	Muntu		564
saa	56406	Arwotcek		564
saa	56407	Agwingiri		564
saa	56501	Morungatunyi, Ogolai & Olwo S/C		565
saa	56502	Kuju, Abia & Wila & Amuria T/C		565
saa	56503	Asamuk & Apeduru S/C		565
saa	56504	Abarlela, Wera & Amalo S/C		565
saa	56505	Orungo, Ogongora & Akeryau S/C		565
saa	56701	Suam		567
saa	56702	Bukwa & Bukwa TC		567
saa	56703	Kabei		567
saa	56704	Chesower		567
saa	56801	Banda/Manyi		568
saa	56802	Kakindu/Butayunja/Malangala		568
saa	56803	Mityana TC/Busimbi		568
saa	56804	Ssekanyonyi/Namungo		568
saa	56805	Bulera/Kalangaalo/Kikandwa		568
saa	57001	AMURU SC		570
saa	57002	AMURU TC		570
saa	57003	ATIAK		570
saa	57004	LAMOGI		570
saa	57005	PABOO		570
saa	57101	Budaka, Lyama		571
saa	57102	Iki-Iki		571
saa	57103	Kameruka		571
saa	57104	Kamonkolo, Naboa		571
saa	57105	Kaderuna		571
saa	57201	KAMDINI/ABER		572
saa	57202	MINAKULU		572
saa	57203	LORO		572
saa	57204	OTWAL		572
saa	57205	ACABA		572
saa	57206	NGAI		572
saa	57207	ICEME		572
saa	57208	MYENE		572
saa	57501	AGWATA		575
saa	57502	BATA		575
saa	57503	DOKOLO SC		575
saa	57504	DOKOLO TC		575
saa	57505	KANGAI		575
saa	57506	KWERA		575
saa	57901	Bubitta		579
saa	57902	Bududa		579
saa	57903	Bukibokolo		579
saa	57904	Bukigai		579
saa	57905	Bulucheke		579
saa	57906	Bumayoka		579
saa	57907	Bushika		579
saa	62101	Katikekile		621
saa	62102	Nadunget		621
saa	62103	Tapac		621
saa	62104	Rupa		621
saa	62105	South Division		621
saa	62106	North Division		621
saa	62201	Kabulasoke S/C		622
saa	62202	Kyegonza S/C		622
saa	62203	Maddu S/C		622
saa	62204	Mpenja S/C		622
saa	62205	Kanoni TC		622
saa	41601	A		416
saa	41602	B		416
saa	41603	C		416
saa	41604	D		416
saa	41605	E		416
saa	41606	F		416
saa	41701	Bugaya		417
saa	41702	Buyende		417
saa	41703	Kagulu		417
saa	41704	Kidera		417
saa	41705	Nkondo		417
saa	41801	Nawandala		418
saa	41802	Nambale/Kidaago		418
saa	41803	Namungalwe/Nabitende		418
saa	41804	Nakigo/Nakalama		418
saa	41805	Bulamagi/Nawanyingi		418
saa	41806	Iganga Municipal (Central and Northern)		418
saa	41901	Bumanya		419
saa	41902	Gadumire		419
saa	41903	Namugongo		419
saa	41904	Namwiwa		419
saa	41905	Nawaikoke		419
saa	42001	Balawoli & Namasagali		420
saa	42002	Bugulumbya, Nawayago & Wankole		420
saa	42003	Bulopa, Kitayunjwa & Namwenda		420
saa	42004	Kisozi & Mbulamuti		420
saa	42005	Nabwigulu and Butansi		420
saa	42006	Kamuli Municipality		420
saa	55901	Bukimbiri & Nyundo		559
saa	55902	Muramba & Nyarusiza		559
saa	55903	Kirundo & Nyabwishenya		559
saa	55904	Kanaba, Murora & Nyakabande		559
saa	55905	Chahi, Kisoro TC & Nyakinama		559
saa	55906	Busanza & Nyarubuye		559
saa	42101	Bukanga & Waibuga		421
saa	42102	Bukooma		421
saa	42103	Bulongo & Nawampiti		421
saa	42104	Ikumbya		421
saa	42105	Irongo		421
saa	42201	Bunya A		422
saa	42202	Bunya B		422
saa	42203	Bunya C		422
saa	42204	Bunya D		422
saa	42205	Bunya E		422
saa	42206	Bunya F		422
saa	42301	Banda		423
saa	42302	Buswale		423
saa	42303	Buyinja		423
saa	42304	Mutumba		423
saa	42305	Sigulu Islands		423
saa	42401	Bulange		424
saa	42402	Ivukula		424
saa	42403	Kibale & Nsinze		424
saa	42404	Magada		424
saa	42405	Namutumba		424
saa	58201	Ndeija		582
saa	58202	Bugamba		582
saa	58203	Mwizi		582
saa	58204	Rugando		582
saa	58101	Kazo TC & Kazo S/C		581
saa	58102	Kanoni & Ngari		581
saa	58103	Buremba & Nkungu		581
saa	58104	Burunga & Rwemikoma		581
saa	58301	Kaberamaido S/C & Kaberamaido T/C		583
saa	58302	Kobulubulu S/C & Okile S/C		583
saa	58303	Ochero S/C & Ochero T/C		583
saa	58304	Alwa S/C & Oryamo S/C		583
saa	58305	Aperikira S/C		583
saa	70101	Central A		701
saa	70102	Central B		701
saa	70103	Central C		701
saa	70104	Central D		701
saa	70105	Central E		701
saa	70201	Kawempa A		702
saa	70202	Kawempa B		702
saa	70203	Kawempa C		702
saa	70204	Kawempa D		702
saa	70205	Kawempa E		702
saa	70301	Lubaga A		703
saa	70302	Lubaga B		703
saa	70303	Lubaga C		703
saa	70304	Lubaga D		703
saa	70305	Lubaga E		703
saa	70401	Makindye A		704
saa	70402	Makindye B		704
saa	70403	Makindye C		704
saa	70404	Makindye D		704
saa	70405	Makindye E		704
saa	70501	Nakawa A		705
saa	70502	Nakawa B		705
saa	70503	Nakawa C		705
saa	70504	Nakawa D		705
saa	70505	Nakawa E		705
saa	58401	LWAMAGWA SC		584
saa	58402	KIZIBA, KIBANDA & KYARULANGIRA SCs		584
saa	58403	DWANILO & KAGAMBA SC		584
saa	58404	KACEERA SC		584
saa	58405	RAKAI TC, BYAKABANDA, KIFAMAPA, LWANDA		584
saa	58501	Ngando SC		585
saa	58502	Bulo SC		585
saa	58503	Budde SC		585
saa	58504	Kalamba SC		585
saa	58505	Kibibi & Gombe TCs		585
saa	58601	Biso & Kihungye SC		586
saa	58602	Buliisa SC		586
saa	58603	Kigwera SC & Buliisa TC		586
saa	58604	Ngwedo SC		586
saa	58605	Butiaba SC		586
saa	58701	Mutunda SC & Karuma TC		587
saa	58702	Kiryandongo SC & Kiryandongo TC		587
saa	58703	Kigumba SC & Kigumba TC		587
saa	58704	Masindi Port SC & Kigya Parish		587
saa	58705	Bweyare TC & Settlement		587
saa	58801	Kyankwanzi SC, Kyankwanzi TC & Banda TC		588
saa	58802	Nsambya , Bamanya, Kigando SCs & Ntunda TC		588
saa	58803	Butemba TC, Butemba & Byerima SCs		588
saa	58804	Watuba, Mulagi SCs, Watuba, Masodi/Kalagi TCs		588
saa	58805	Nkandwa, Kiryannongo SCs & Ntwetwe TC		588
saa	58806	Gayaza & Ntwetwe SCs		588
saa	58901	Kasitu,Mabere,Ngamba, Ntoro, Burondo SCs & Ntandi TC		589
saa	58902	Bukwanga, Tokwe SCs & Bundibujo TC		589
saa	58903	Bukonjo TC, Harugari, & Kirumya SCs		589
saa	58904	Kisuba, Busaru, Mirambi SCs & Nyahuka TC		589
saa	58905	Sindila, Ndungutu & Bubandi TC		589
saa	59001	Kyegegwa, Kakabara TCs, Kyatega & Migongwe SCs		590
saa	59002	Kigambo, Hapuyo, Nkaakwa Kasule SCs, Hapuyo, Bugongo TCs		590
saa	59003	Kyegegwa, Nkanja, Mpara SCs & Mpala TC		590
saa	59004	Rwentuha, Migamba, Ruyonza SCS & Kazinga TC		590
saa	59005	Kyaka II Refugee Settlement		590
saa	59101	Nombe SC & Karugutu TC		591
saa	59102	Rwebisengo SC & Rwebisengo TC		591
saa	59103	Karugutu, Bweramure SC & Kibuku TC		591
saa	59104	Butungama SC		591
saa	59105	Kanara SC & Kanara TC		591
desiredd	1	Yes
desiredd	2	No, do not want any (more) children
desiredd	3	No, do not want a child soon
fp	1	Female sterilization
fp	2	Male sterilization
fp	3	Pill
fp	4	IUD
fp	5	Injectibles
fp	6	Implants
fp	7	Male condom
fp	8	Female condom
fp	9	Lactation Amenorrhea Method
fp	10	Rhythm
fp	11	Withdrawal
fp	12	Emergency contraceptives
fp	13	Other
deliveryplace	1	My home
deliveryplace	2	Other home
deliveryplace	3	Hospital (Public or private)
deliveryplace	4	Health Centre
deliveryplace	5	Clinic
deliveryhelp	1	Doctor
deliveryhelp	2	Clinical officer/Medical Assistant
deliveryhelp	3	Nurse/midwife
deliveryhelp	4	Nursing aide
deliveryhelp	5	TBA
deliveryhelp	6	Relative/friend
deliveryhelp	7	No one
amd	1	Fansidar
amd	2	Chloroquine
amd	3	Chloroquine with fansidar
amd	4	Quinine
amd	5	Homapack red
amd	6	Homapack green
amd	7	Coartem
amd	8	Septrin
amd	88	Don't Know
amd	10	Other
time	1	Within 24 hours
time	2	After 24 hours
time	3	Don't remember
time	8	Don't know
times	0	Same day
times	1	Next day
times	2	2 days
times	3	3 days
times	4	4 days or more
times	8	Don't Know
mal	1	Mosquito bites
mal	2	Other
mal	8	DK
netpost	1	Hanging
netpost	2	Not hanging
netpost	3	Stored for daily use
netpost	4	Not observed at all
nettype	1	PERMANET
nettype	2	SMARTNET
nettype	3	OLYSET
nettype	4	KO-Net
nettype	5	SAFI-NET
nettype	6	B52
nettype	7	LUCKYNET
nettype	8	PRETREATED NET
nettype	9	ORDINARY NET
nettype	88	DK
sleepnet	1	Always
sleepnet	2	Sometimes
sleepnet	3	Don't remember
fp	1	Female sterilization
fp	2	Male sterilization
fp	3	Pill
fp	4	IUD
fp	5	Injectibles
fp	6	Implants
fp	7	Male condom
fp	8	Female condom
fp	9	Lactation Amenorrhea Method
fp	10	Rhythm
fp	11	Withdrawal
fp	12	Emergency contraceptives
fp	13	Other
available	1	Available
available	2	Not Available
available	3	Not Allowed to Observe
toilet	1	Flush/Pour toilet
toilet	2	VIP Latrine
toilet	3	Pit Latrine with washable slab
toilet	8	Pit Latrine with non washable slab
toilet	6	Pit Latrine without slab
toilet	4	Compositing Toilet
toilet	7	Ecosan
toilet	5	Bush/No facility
water_source	1	Piped water
water_source	2	Open well water
water_source	3	Protected well water
water_source	4	Borehole
water_source	5	River/stream
water_source	6	Lake/pond
water_source	7	Dam water
water_source	8	Rain water
water_source	9	Tanker truck water
water_source	10	Vendor
water_source	11	Bottled water
water_source	12	Other
piped	1	Piped water into the dwelling
piped	2	Piped water into the yard/plot
piped	3	Piped to Neighbor
piped	4	Public tap, standpipe
treat_water	1	Boil
treat_water	2	Add bleach/Chlorine
treat_water	3	Filter through a cloth
treat_water	4	Filter using ceramics/sand/composite
treat_water	5	Solar disinfection
treat_water	6	Let it settle
treat_water	7	Nothing is done
treat_water	9	Other
abused	1	LC member
abused	2	Police
abused	3	Parent/Relative
abused	4	School Authority
abused	5	Child support NGO
abused	6	Religious Leader
abused	7	Community Development Office
abused	8	Nowhere
abused	88	Don’t know
babyfeed	1	Yes
babyfeed	2	No
babyfeed	3	Child more than 6 months
sex	1	Male
sex	2	Female
mstatus	1	Single, No partner
mstatus	2	Single, Non-regular partner
mstatus	3	Single with regular partner
mstatus	4	Married
mstatus	5	Living together
mstatus	6	Widowed
mstatus	7	Divorced/Separated
yes_no1	1	Yes
yes_no1	2	No
yes_no2	1	Yes
yes_no2	2	No
yes_no2	8	Don't Know
yes_no3	1	Yes
yes_no3	2	No
yes_no3	3	Refused to answer
educ	1	Never attended school
educ	2	Functional Adult Literacy
educ	3	Incomplete primary
educ	4	Complete primary
educ	5	O Level
educ	6	A Level
educ	7	Post-Secondary
educ	8	Vocational training
HIV_test_place	1	Health facility
HIV_test_place	2	Community
HIV_test_place	3	Other
distance	1	Less than 1 km (1/2 mile)
distance	2	1 to 5 km (1/2 – 3 miles)
distance	3	Over 5 km (over 3 miles)
distance	8	Don’t know
htc	1	Counseled before HIV test
htc	2	Counseled after HIV test
htc	3	Counseled before and after HIV test
htc	4	Was not counseled at all
mention	1	Mentioned
mention	0	Not Mention
hiv_risk	1	High risk
hiv_risk	2	Low risk
hiv_risk	3	No risk
hiv_risk	4	I am HIV positive
hiv_risk	8	Don’t know
why_risk	1	Not married
why_risk	2	No steady partner
why_risk	3	Still virgin
why_risk	4	Still young
why_risk	5	Don’t use condom
why_risk	6	Don’t trust partner
why_risk	7	Many sexual partners
why_risk	8	Abstaining
why_risk	9	Married
why_risk	10	Faithful to each other
why_risk	11	Uses condom
why_risk	12	Most people infected
why_risk	13	Circumcised
cd_source	1	Shop
cd_source	2	Hospital
cd_source	3	Health Centre/Clinic
cd_source	4	Pharmacy/drug shop
cd_source	5	Community distributor
cd_source	6	Friend
cd_source	8	Don't know
why_smc	1	Religious
why_smc	2	Cultural
why_smc	3	Minimize HIV risk
why_smc	4	Personal hygiene
why_smc	8	Don’t know
tb_source	1	Exposure to TB germs in air
tb_source	2	Drinking unpasteurized infected milk
month	Feb	Feb
month	March	March
month	April	April
month	May	May
month	June	June
month	July	July
month	Aug	Aug
month	Sept	Sept
month	Oct	Oct
toiletshare	1	Yes, Public Toilet
toiletshare	2	Yes, Restricted Household
toiletshare	3	Not Shared
obss	1	Yes
obss	2	No
obss	3	Not Observed
mentiona	1	Yes
mentiona	2	No
mentiona	8	DK
media	1	Radio /TV
media	2	Newspaper/Poster
media	3	Peer
media	4	Community health worker/VHT
media	5	Healthworker at health facility
listenn	Morning	Morning
listenn	Noon	Noon
listenn	Evening	Evening
listenn	Night	Night
listenn	NA	N/A
timed	1	Once
timed	2	Twice
timed	3	Thrice
timed	4	Four times
timed	5	More than 4 times
residence	1	Urban
residence	2	Rural
stat	5	Very satified
stat	4	Satified
stat	3	Neutral
stat	2	Dissatisfied
stat	1	Very dissatisfied
yes_noa	1	Yes
yes_noa	2	No
yes_noa	3	N/A
reliability	1	Main
reliability	2	Reliability
longgo	1	Within last 3 months
longgo	2	3-6 months
longgo	3	7-9 months
longgo	4	10-12 months
longgo	5	13-24 months
longgo	6	25+ months
longgo	88	Don't remember
menti2	1	Mentioned
menti2	2	Mentioned on prompting
menti2	0	Not mentioned
saa	42501	BOBI SC		425
saa	42502	LAKWANA SC/OMORO TC		425
saa	42503	LALOGI		425
saa	42504	ODEK		425
saa	42505	ONGAKO SC/KORO SC		425
agree	1	Strongly Disagree
agree	2	Disagree
agree	3	Agree
agree	4	Strongly Agree
rate	1	Very true
rate	2	Somewhat true
rate	3	Not at all true
rate	98	DK/Not sure
num	1	1
num	2	2
num	3	3
num	4	4
num	5	5
num	6	6
num	7	7
num	8	8
num	9	9
num	10	10+
num	88	Don't Remember/Know
num2	0	Immediately
num2	1	Within 1 day
num2	2	Within 2 days
num2	3	3 days
num2	4	4 days
num2	5	5+ days
num2	8	No check at all
num2	88	Don't Remember
num3	1	Immediately
num3	2	Within 1 hours
num3	3	Within 2 hours
num3	4	Within 6 hours
num3	5	Within 24 hours
num3	6	Within 2 days
num3	7	Within 6 days
num3	8	7+ days
num3	88	Don't remember/know
timee	1	1
timee	2	2
timee	3	3
timg	1	1
timg	2	2
timg	3	3
timg	4	4
timg	5	5
timg	6	6
timg	7	Every visit at health facility
timgx	1	1
timgx	2	2
timgx	3	3
timgx	4	4
timgx	5	5
timgx	6	6
timgx	7	7+
contain	1	Jerican
contain	2	Bucket
contain	3	Clay pot
contain	4	Drum/Barrel
contain	5	Basin/Saucepan
contain	6	Bottles
clean	1	Clean
clean	2	Not clean
clean	3	Some clean and others are not
cover	1	Covered
cover	2	Not covered
cover	3	Some covered and others are not
scoop	1	Tilt and pour into a cup/mug, etc
scoop	2	Using water scoop exclusively
scoop	3	Using bottle
scoop	4	Dip the hand with a cup/mug/jug/glass
scoop	5	Tap
babyfes	1	Toilet/Latrine
babyfes	2	Garbage pit
babyfes	3	Bury
babyfes	4	Bush
babyfes	5	Throw it on the ground/field
babyfes	6	Stream/River/Canal
wasted	1	Garbage pit/Bury
wasted	2	Compositing
wasted	3	Burn
wasted	4	River/stream
wasted	5	Land fill/seal off the pit with mud
wasted	6	Thrown anywhere
wasted	7	Garbage collection system
locs	0	Within dwelling
locs	1	<100M
locs	2	100-200M
locs	3	200M-500M
locs	4	500m-1000m
locs	5	1000m - 1500m
locs	6	1500-2000m
locs	7	>2000m
ress	1	Unable to use latrine
ress	2	Unable to access latrine
ress	3	Latrine not always available
ress	4	Toilet not safe
yesno	1	Yes
yesno	0	No
locs2	1	Within dwelling
locs2	2	In own yard/plot
locs2	3	Elsewhere
tlong	1	<15 mins
tlong	2	15-30mins
tlong	3	30-45mins
tlong	4	45-60mins
tlong	5	60-90mins
tlong	6	90-120 mins
tlong	7	120+ mins
improve	1	Improved greatly
improve	2	Improved somewhat
improve	3	No improvement
salt	1	Iodized salt
salt	2	Non-Iodized salt
salt	3	Packet of salt not available
salt	8	Don't know
obs	1	Observed
obs	2	Not Observed
moreinfo	PMTCT	PMTCT
moreinfo	VMMC	VMMC
moreinfo	TB	TB
moreinfo	MNCH	MNCH
moreinfo	FP	Family Planning
moreinfo	Malaria	Malaria
moreinfo	Nutrition	Nutrition
moreinfo	WASH	WASH
risked	1	No risk
risked	2	Small risk
risked	3	Moderate risk
risked	4	Great risk
risked	8	I don’t know / not sure
risked	9	Declined to answer
trustt	1	Radio
trustt	2	Television
trustt	3	Megaphone public announcements/Mobile van
trustt	4	Relatives / Friends / Community members
trustt	5	VHTs/Peer facilitators/Linkage facilitators
trustt	6	Local leaders
trustt	7	Newspaper / Flyers / Brochures / Other print materials
trustt	8	Internet / Blog / Website / Social Media / Facebook
trustt	9	Mobile phone / text messages
trustt	10	Government / Ministry of Health
trustt	11	Health and medical professionals
trustt	12	Relatives and friends
trustt	13	Religious leaders (e.g., Priest, Sheik, Father)
trustt	14	Cultural leaders
menti	1	Mentioned
menti	0	Not mentioned
save_group	1	Yes
save_group	2	No
COVID2	1	Flu
COVID2	2	Cough
COVID2	3	Sore throat
COVID2	4	Shortness of breath
COVID3	1	Practice proper hand hygiene/washing
COVID3	2	Always cover your nose and mouth
COVID3	3	Avoid touching your eyes, nose and mouth with unwashed hands
COVID3	4	Avoid hand shakes for whatever reason including greeting one another
COVID3	5	Cover your mouth and noze with handkerchief / paper towel when coughing/sneezing
COVID3	6	Avoid close contact with people
no_FPreason	1	Method out of stock that day
no_FPreason	2	Method not available at all
no_FPreason	3	Provider not trained to provide the method
no_FPreason	4	Provider recommended a different method
no_FPreason	5	Not eligible for method
no_FPreason	6	Decided not to adopt a method
no_FPreason	7	Too costly
no_FPreason	8	Other
no_FPreason	9	Don’t know
no_FPreason	10	No response
FP_satisfied	1	Its easy to use,
FP_satisfied	2	No major side effect,
FP_satisfied	3	easy to stop when you wan to get pregnant,
FP_satisfied	4	It does not affect my sexual life,
FP_satisfied	5	It’s available and easy to get,
FP_satisfied	6	Others
FP_decision	1	Mainly respondent
FP_decision	2	Mainly husband/partner
FP_decision	3	Joint Decision
FP_decision	4	Other
FP_decision	5	No response
baby_delay	1	Later
baby_delay	2	No more
FP_facilitydecision	1	You alone
FP_facilitydecision	2	Provider
FP_facilitydecision	3	Partner
FP_facilitydecision	4	You and provider
FP_facilitydecision	5	You and partner
FP_facilitydecision	6	Other
FP_facilitydecision	7	Don’t know
FP_facilitydecision	8	No response
FP_place	1	Health facility-Govt facility, Private or drug shop
FP_place	2	Community distributer (CHWs)
FP_place	3	Outreaches
FP_reason	1	To delay Pregnancy
FP_reason	2	To stop getting pregnant
FP_reason	3	To first engage in business
FP_reason	4	To go to school
FP_reason	5	Others specify……
FP_stop	1	Not sexually active
FP_stop	2	Infrequent sex (e.g. partner away
FP_stop	3	Infertility
FP_stop	4	Partner refused
FP_stop	5	Fear side effects / health concerns
FP_stop	6	Lack of access/Facilty too far
FP_stop	7	No method available at facility
FP_stop	8	Stock out
FP_stop	9	HW did not know how
FP_stop	10	No information available / Knows no method
FP_stop	11	HW's bias on use of particular methods.
FP_stop	12	Bad experience in the past / method inconvenience
FP_stop	13	Wants as many children as possible
FP_stop	14	other relatives opposed
FP_stop	15	Religoius prohibitions
FP_stop	16	not provided at the facility
FP_stop	17	Financial barrier.
health_services	1	HTS, immunization,
health_services	2	cancer screening,
health_services	3	PNC services,
health_services	4	Nutrition,
health_services	5	OPD services.
notleader	1	Not given a chance
notleader	2	Very busy
notleader	3	Cannot manage
notleader	4	It is not my place
FP_nomen	1	Men have better things to do
FP_nomen	2	That is my responsibility
FP_knowledge	1	VHT
FP_knowledge	2	CSOs
FP_knowledge	3	Health worker
FP_knowledge	4	Community leaders
FP_knowledge	5	Religious Leaders
FP_knowledge	6	Cultural leaders
FP_knowledge	7	Youth Champions
FP_noescort	1	FP is a woman’s responsibility
FP_noescort	2	Men are not interested
FP_noescort	3	Health worker/VHT only wanted to talk to me
FP_nomenservices	1	There is no one to talk to them,
FP_nomenservices	2	health workers are busy
FP_nomenservices	3	It is not them who need service
FP_nomenservices	4	Have never asked
sc_scale	1	Strongly agree
sc_scale	4	Agree
sc_scale	5	Neutral
sc_scale	6	Disagree
sc_scale	7	Strongly disagree
sc_scale	2	Do not know
sc_scale	3	No response
hw_facility	1	Fixed facility observed (sink/tap) In dwelling
hw_facility	2	In yard/plot
hw_facility	3	Mobile object observed (bucket/jug/kettle)
hw_facility	4	No handwashing place in dwelling/yard/plot
hw_facility	5	No permission to see
hw_facility	6	Other reason (specify)
HW_water	1	Water is available
HW_water	2	Water is not available
HW_soap	1	Soap or detergent available
HW_soap	2	Soap or detergent not available
yes_no4	1	Yes
yes_no4	2	No
yes_no4	3	Not sure
add_child	1	Have a/another child
add_child	2	Prefer not to have more children
add_child	3	Can’t get pregnant
add_child	4	Undecided / Don’t know
obulamu	1	1. How is your love life? HE CARES! He got circumcised to reduce the risk of HIV.
obulamu	2	2. How is your pregnancy? INVOLVED! We go for antenatal together
obulamu	3	3. How is your baby? At 6 months, she is eating soft foods. WHAT ABOUT YOURS?
obulamu	4	4. WHAT’S UP? I met this boy and I really like him, WHAT’S MY CHOICE?
obulamu	5	5. What Would the Next Pregnancy Mean to You?
obulamu	6	6. Not heard of any
FP_confidence	1	Not Confident at all
FP_confidence	2	Not Confident
FP_confidence	3	somehow Confident
FP_confidence	4	Confident
FP_confidence	5	Very Confident
Preg_feeling	1	Very happy
Preg_feeling	2	Sort of happy
Preg_feeling	3	Mixed happy and unhappy
Preg_feeling	4	Sort of unhappy
preg_negfeel	1	Very unhappy
preg_negfeel	2	No response
yes_no4	1	Yes
yes_no4	2	No
yes_no4	3	Not sure
add_child	1	Have a/another child
add_child	2	Prefer not to have more children
add_child	3	Can’t get pregnant
add_child	4	Undecided / Don’t know
obulamu	1	1. How is your love life? HE CARES! He got circumcised to reduce the risk of HIV.
obulamu	2	2. How is your pregnancy? INVOLVED! We go for antenatal together
obulamu	3	3. How is your baby? At 6 months, she is eating soft foods. WHAT ABOUT YOURS?
obulamu	4	4. WHAT’S UP? I met this boy and I really like him, WHAT’S MY CHOICE?
obulamu	5	5. What Would the Next Pregnancy Mean to You?
obulamu	6	6. Not heard of any
FP_confidence	1	Not Confident at all
FP_confidence	2	Not Confident
FP_confidence	3	somehow Confident
FP_confidence	4	Confident
FP_confidence	5	Very Confident
fv	0	Does not know any
fv	1	Female sterization
fv	2	Male sterization
fv	3	IUD
fv	4	Injectibles (e.g. Depo and Sayana Press)
fv	5	Implants
fv	6	Pills
fv	7	Male Condoms
fv	8	Lactational Amenorrhea Method
fv	9	Rhythm Method/Moon beads
fv	10	Withdrawal
fv	11	Female Condom
fv	12	Emergency contraceptive
fv	13	other
men_period	1	1. Days ago
men_period	2	2. Weeks ago
men_period	3	3. Months ago
men_period	4	4. Years ago
men_period	1	1. Days ago
men_period	2	2. Weeks ago
men_period	3	3. Months ago
men_period	4	4. Years ago

## Sheet: settings
form_title	form_id
LQAS Women 15-49 Years	Women_8				Rename accordingly i.e. Youth or Men or Women
